# Supplementary material for: Mendelian Randomization and Transcriptome Analysis Identify Ischemic Stroke Biomarkers With Putative Relevance to Cerebrospinal Fluid
Source: Biomed Res Int. 2026 Jul 8;2026:2880611. doi: 10.1155/bmri/2880611 (PMC13343476; doi:10.1155/bmri/2880611)
Supplement: Supplementary file 5 — Supporting Information 5 Table S1: Instrumental variables (SNPs) for each circulating protein exposure. Table S2: Odds ratios and effect sizes for key Mendelian randomization findings. Table S3: Information on SNPs independently associated with circulating protein exposure factors (top 10). Table S4: Evaluation of MR analysis results for valid IVs for circulating protein exposures using multiple methods (top 10). Table S5: Horizontal pleiotropy test (top 10). Table S6: Heterogeneity test analysis (top 10). Table S7: Steiger directionality test (top 10). STROBE‐MR checklist of recommended items to address in reports of mendelian randomization studies. [file BMRI-2026-2880611-s005.xlsx]

## Sheet: Supplementary Table S1
Supplementary Table S1: Instrumental variables (SNVs/SNPs) for each circulating protein exposure.
id.exposure	exposure	SNP	chr.exposure	pos.exposure	effect_allele.exposure	other_allele.exposure	beta.exposure	se.exposure	eaf.exposure	pval.exposure	samplesize.exposure	mr_keep.exposure	pval_origin.exposure	data_source.exposure	R2	F
10000_28_CRYBB2_CRBB2	CRYBB2	rs203688	chr1	196703255	A	G	-0.0801	0.007997	0.39961	1.29e-23	35327	TRUE	reported	textfile	0.00283186	100.32
10000_28_CRYBB2_CRBB2	CRYBB2	rs7160425	chr14	106010224	G	A	0.1056	0.008333	0.35853	8.443e-37	34954	TRUE	reported	textfile	0.00457338	160.583
10000_28_CRYBB2_CRBB2	CRYBB2	rs2337918	chr14	106591745	G	A	0.045	0.008239	0.38045	4.719e-08	34955	TRUE	reported	textfile	0.0008527	29.8299
10000_28_CRYBB2_CRBB2	CRYBB2	rs2932738	chr2	88978279	G	C	-0.0632	0.009354	0.22787	1.416e-11	35338	TRUE	reported	textfile	0.00129014	45.6473
10000_28_CRYBB2_CRBB2	CRYBB2	rs697356	chr3	165718150	C	G	0.0467	0.00813	0.36502	9.253e-09	35326	TRUE	reported	textfile	0.000933153	32.9935
10000_28_CRYBB2_CRBB2	CRYBB2	rs6457457	chr6	31910331	T	C	0.092	0.015867	0.06527	6.706e-09	35429	TRUE	reported	textfile	0.000948015	33.6172
10001_7_RAF1_c_Raf	RAF1	rs11601665	chr11	262930	T	C	0.0528	0.009071	0.26367	5.861e-09	35340	TRUE	reported	textfile	0.0009578	33.8792
10001_7_RAF1_c_Raf	RAF1	rs9971407	chr11	65130754	T	C	-0.0523	0.00928	0.24858	1.742e-08	35351	TRUE	reported	textfile	0.000897668	31.7602
10001_7_RAF1_c_Raf	RAF1	rs79041741	chr16	84473930	C	A	-0.0993	0.018179	0.05177	4.701e-08	35372	TRUE	reported	textfile	0.000842816	29.8355
10001_7_RAF1_c_Raf	RAF1	rs1354034	chr3	56815721	C	T	0.0589	0.008244	0.38119	9.05e-13	35344	TRUE	reported	textfile	0.00144216	51.0423
10003_15_ZNF41_ZNF41	ZNF41	rs368465	chr1	196702851	C	T	-0.1019	0.007984	0.39961	2.643e-37	35327	TRUE	reported	textfile	0.00458989	162.886
10003_15_ZNF41_ZNF41	ZNF41	rs1706435	chr3	165743688	G	A	0.078	0.008092	0.36981	5.483e-22	35327	TRUE	reported	textfile	0.00262319	92.9079
10003_15_ZNF41_ZNF41	ZNF41	rs9501393	chr6	32007072	GGAG	CGAG	0.0698	0.010486	0.1548	2.81e-11	35428	TRUE	reported	textfile	0.00124911	44.3064
10003_15_ZNF41_ZNF41	ZNF41	rs117125720	chr6	32613313	A	T	-0.1727	0.018135	0.04891	1.684e-21	35427	TRUE	reported	textfile	0.00255332	90.6828
10003_15_ZNF41_ZNF41	ZNF41	rs1042133	chr6	33080829	C	G	-0.0623	0.01047	0.17192	2.673e-09	35426	TRUE	reported	textfile	0.000998451	35.4045
10008_43_GUCA1A_GUC1A	GUCA1A	rs184815320	chr1	168215004	G	A	-0.2109	0.038254	0.01124	3.525e-08	35356	TRUE	reported	textfile	0.000858941	30.3931
10008_43_GUCA1A_GUC1A	GUCA1A	rs115977231	chr1	169097491	A	G	-0.2245	0.028396	0.01907	2.657e-15	35349	TRUE	reported	textfile	0.00176512	62.502
10008_43_GUCA1A_GUC1A	GUCA1A	rs61806985	chr1	169330603	T	C	-0.456	0.014532	0.07704	1e-200	35352	TRUE	reported	textfile	0.0270978	984.588
10008_43_GUCA1A_GUC1A	GUCA1A	rs10800448	chr1	169491168	G	A	-0.0798	0.012035	0.12252	3.342e-11	35351	TRUE	reported	textfile	0.00124214	43.9632
10008_43_GUCA1A_GUC1A	GUCA1A	rs2239853	chr1	169556528	C	T	-0.077	0.008014	0.44202	7.37e-22	35341	TRUE	reported	textfile	0.00260538	92.312
10008_43_GUCA1A_GUC1A	GUCA1A	rs12765810	chr10	19927245	A	G	0.0738	0.008796	0.28052	4.866e-17	35349	TRUE	reported	textfile	0.00198747	70.3911
10008_43_GUCA1A_GUC1A	GUCA1A	rs892145	chr19	15475861	T	A	-0.0541	0.00813	0.37729	2.841e-11	35366	TRUE	reported	textfile	0.0012505	44.2781
10008_43_GUCA1A_GUC1A	GUCA1A	rs62140549	chr2	46914826	G	A	0.0526	0.008538	0.30898	7.252e-10	35346	TRUE	reported	textfile	0.00107264	37.952
10008_43_GUCA1A_GUC1A	GUCA1A	rs3020644	chr6	31926849	G	A	-0.0475	0.008167	0.37454	6.03e-09	35429	TRUE	reported	textfile	0.000953869	33.825
10011_65_OCRL_OCRL	OCRL	rs145439832	chr1	195058235	A	T	-0.1154	0.021062	0.03851	4.278e-08	35331	TRUE	reported	textfile	0.000848961	30.0184
10011_65_OCRL_OCRL	OCRL	rs10922098	chr1	196695521	T	C	-0.1887	0.008096	0.40011	3.7e-120	35326	TRUE	reported	textfile	0.0151454	543.223
10011_65_OCRL_OCRL	OCRL	rs704	chr17	28367840	A	G	0.191	0.007932	0.49189	3.993e-128	35348	TRUE	reported	textfile	0.0161388	579.798
10011_65_OCRL_OCRL	OCRL	rs1706435	chr3	165743688	G	A	0.0684	0.008242	0.36981	1.054e-16	35327	TRUE	reported	textfile	0.00194578	68.8688
10011_65_OCRL_OCRL	OCRL	rs555007	chr6	31882555	C	T	0.1394	0.014822	0.07832	5.199e-21	35429	TRUE	reported	textfile	0.00249041	88.4479
10011_65_OCRL_OCRL	OCRL	rs444921	chr6	31964400	T	C	0.1537	0.011463	0.13897	5.403e-41	35429	TRUE	reported	textfile	0.00504887	179.774
10011_65_OCRL_OCRL	OCRL	rs9269234	chr6	32484011	C	G	0.0683	0.010709	0.16699	1.797e-10	35427	TRUE	reported	textfile	0.00114686	40.6742
10011_65_OCRL_OCRL	OCRL	rs9272526	chr6	32638792	A	G	0.0676	0.010505	0.14653	1.235e-10	35426	TRUE	reported	textfile	0.00116754	41.4073
10012_5_SPDEF_SPDEF	SPDEF	rs10922098	chr1	196695521	T	C	-0.2135	0.008076	0.40011	5.017e-154	35326	TRUE	reported	textfile	0.0193999	698.841
10012_5_SPDEF_SPDEF	SPDEF	rs35351085	chr1	197992799	T	C	0.1103	0.018372	0.04877	1.93e-09	35331	TRUE	reported	textfile	0.00101915	36.0424
10012_5_SPDEF_SPDEF	SPDEF	rs11569393	chr19	6721618	ATTTTTTTTTCC	ATTTTTTTTTCA	-0.0489	0.008037	0.45686	1.171e-09	35360	TRUE	reported	textfile	0.00104583	37.0173
10012_5_SPDEF_SPDEF	SPDEF	rs1707652	chr3	165761011	T	C	0.0987	0.008574	0.3102	1.157e-30	35327	TRUE	reported	textfile	0.0037371	132.508
10012_5_SPDEF_SPDEF	SPDEF	rs1265941	chr6	31904575	C	A	0.1344	0.015288	0.07271	1.479e-18	35429	TRUE	reported	textfile	0.00217667	77.281
10012_5_SPDEF_SPDEF	SPDEF	rs550671	chr6	31976816	T	C	0.1572	0.011407	0.14045	3.312e-43	35428	TRUE	reported	textfile	0.00533204	189.906
10012_5_SPDEF_SPDEF	SPDEF	rs9276606	chr6	32768918	T	A	0.051	0.008856	0.28354	8.473e-09	35426	TRUE	reported	textfile	0.000935269	33.162
10014_31_SNAI2_SLUG	SNAI2	rs10922098	chr1	196695521	T	C	-0.1014	0.008057	0.40011	2.547e-36	35326	TRUE	reported	textfile	0.00446367	158.382
10014_31_SNAI2_SLUG	SNAI2	rs1706435	chr3	165743688	G	A	0.0541	0.008176	0.36981	3.664e-11	35327	TRUE	reported	textfile	0.00123785	43.7813
10014_31_SNAI2_SLUG	SNAI2	rs444921	chr6	31964400	T	C	0.0755	0.011387	0.13897	3.348e-11	35429	TRUE	reported	textfile	0.0012393	43.9593
10014_31_SNAI2_SLUG	SNAI2	rs34927613	chr6	32632434	A	G	0.0509	0.0086	0.29339	3.25e-09	35427	TRUE	reported	textfile	0.000987814	35.0279
10015_119_KCNAB2_KCAB2	KCNAB2	rs806109	chr1	5992521	A	G	0.08	0.009576	0.21513	6.573e-17	35372	TRUE	reported	textfile	0.00196923	69.789
10015_119_KCNAB2_KCAB2	KCNAB2	rs1295106	chr1	6025290	GGGGGT	GGGTGT	0.0676	0.009496	0.21747	1.086e-12	35370	TRUE	reported	textfile	0.00143072	50.6743
10015_119_KCNAB2_KCAB2	KCNAB2	rs10922098	chr1	196695521	T	C	-0.045	0.008042	0.40011	2.199e-08	35326	TRUE	reported	textfile	0.000885559	31.3092
10015_119_KCNAB2_KCAB2	KCNAB2	rs557011	chr6	32619236	T	C	0.0462	0.008026	0.40141	8.602e-09	35427	TRUE	reported	textfile	0.000934427	33.133
10023_32_VDR_VDR	VDR	rs10922098	chr1	196695521	T	C	-0.1527	0.008104	0.40011	3.381e-79	35326	TRUE	reported	textfile	0.00995043	355.021
10023_32_VDR_VDR	VDR	rs13469	chr17	28349109	T	C	-0.0439	0.007996	0.45244	4.008e-08	35348	TRUE	reported	textfile	0.000852017	30.1411
10023_32_VDR_VDR	VDR	rs2686395	chr3	165767231	C	T	-0.0904	0.00858	0.3101	5.853e-26	35327	TRUE	reported	textfile	0.00313251	111.004
10023_32_VDR_VDR	VDR	rs9267139	chr6	31471721	A	G	0.073	0.012701	0.10872	9.046e-09	35427	TRUE	reported	textfile	0.000931603	33.0328
10023_32_VDR_VDR	VDR	rs9501393	chr6	32007072	GGAG	CGAG	0.1114	0.010651	0.1548	1.325e-25	35428	TRUE	reported	textfile	0.00307825	109.387
10023_32_VDR_VDR	VDR	rs7774739	chr6	32041524	G	A	0.0956	0.011102	0.17585	7.237e-18	35425	TRUE	reported	textfile	0.00208879	74.1462
10023_32_VDR_VDR	VDR	rs9271766	chr6	32626382	GGCATCTACAG	GGCATCTACAA	0.0606	0.010454	0.17434	6.749e-09	35425	TRUE	reported	textfile	0.000947673	33.6013
10024_44_HOGA1_HOGA1	HOGA1	rs10922098	chr1	196695521	T	C	-0.1268	0.007999	0.40011	1.347e-56	35326	TRUE	reported	textfile	0.00706308	251.271
10024_44_HOGA1_HOGA1	HOGA1	rs1707652	chr3	165761011	T	C	0.0568	0.008477	0.3102	2.074e-11	35327	TRUE	reported	textfile	0.00126927	44.8939
10024_44_HOGA1_HOGA1	HOGA1	rs9267139	chr6	31471721	A	G	0.0696	0.012521	0.10872	2.72e-08	35427	TRUE	reported	textfile	0.00087142	30.897
10024_44_HOGA1_HOGA1	HOGA1	rs9501393	chr6	32007072	GGAG	CGAG	0.0982	0.010506	0.1548	8.992e-21	35428	TRUE	reported	textfile	0.00245998	87.3622
10024_44_HOGA1_HOGA1	HOGA1	rs7774739	chr6	32041524	G	A	0.0848	0.010955	0.17585	9.91e-15	35425	TRUE	reported	textfile	0.00168859	59.9159
10024_44_HOGA1_HOGA1	HOGA1	rs9271683	chr6	32625173	T	C	0.0505	0.008759	0.27332	8.127e-09	35427	TRUE	reported	textfile	0.000937415	33.2391
10035_6_DUSP4_DUS4	DUSP4	rs10922094	chr1	196692375	CATTA	GATTA	-0.1105	0.008079	0.40155	1.372e-42	35327	TRUE	reported	textfile	0.00526755	187.062
10035_6_DUSP4_DUS4	DUSP4	rs6542680	chr2	3592552	T	C	-0.0748	0.010246	0.18362	2.863e-13	35320	TRUE	reported	textfile	0.00150667	53.293
10035_6_DUSP4_DUS4	DUSP4	rs1707652	chr3	165761011	T	C	0.0632	0.008547	0.3102	1.421e-13	35327	TRUE	reported	textfile	0.00154536	54.6742
10035_6_DUSP4_DUS4	DUSP4	rs6457457	chr6	31910331	T	C	0.0998	0.016036	0.06527	4.867e-10	35429	TRUE	reported	textfile	0.00109203	38.7297
10035_6_DUSP4_DUS4	DUSP4	rs9501393	chr6	32007072	GGAG	CGAG	0.0772	0.010614	0.1548	3.5e-13	35428	TRUE	reported	textfile	0.00149101	52.8995
10035_6_DUSP4_DUS4	DUSP4	rs11794541	chr9	21673751	A	T	-0.0943	0.016397	0.05959	8.862e-09	35339	TRUE	reported	textfile	0.000935048	33.0727
10036_201_ZHX3_ZHX3	ZHX3	rs10922094	chr1	196692375	CATTA	GATTA	-0.1112	0.008304	0.40155	6.77e-41	35327	TRUE	reported	textfile	0.00505044	179.312
10036_201_ZHX3_ZHX3	ZHX3	rs62068364	chr16	89690791	T	C	-0.058	0.008576	0.33982	1.35e-11	35311	TRUE	reported	textfile	0.00129364	45.7364
10036_201_ZHX3_ZHX3	ZHX3	rs6457457	chr6	31910331	T	C	0.167	0.016493	0.06527	4.246e-24	35429	TRUE	reported	textfile	0.00288549	102.52
10036_201_ZHX3_ZHX3	ZHX3	rs6458	chr6	32039847	G	A	0.1716	0.012337	0.12614	5.545e-44	35428	TRUE	reported	textfile	0.0054313	193.46
10036_201_ZHX3_ZHX3	ZHX3	rs9269187	chr6	32480663	T	C	0.0986	0.01518	0.08163	8.292e-11	35427	TRUE	reported	textfile	0.00118949	42.1877
10036_201_ZHX3_ZHX3	ZHX3	rs10982054	chr9	114071373	A	G	-0.0642	0.009128	0.27709	2.012e-12	35350	TRUE	reported	textfile	0.0013974	49.4646
10037_98_SIGLEC12_SIG12	SIGLEC12	rs190502932	chr19	51136702	T	A	0.5796	0.041996	0.01039	2.499e-43	35360	TRUE	reported	textfile	0.00535791	190.466
10037_98_SIGLEC12_SIG12	SIGLEC12	rs140987580	chr19	51425408	G	A	0.6046	0.019919	0.04666	1e-200	35367	TRUE	reported	textfile	0.0253884	921.248
10037_98_SIGLEC12_SIG12	SIGLEC12	rs79506121	chr19	51447126	C	T	0.7506	0.024499	0.031	1e-200	35369	TRUE	reported	textfile	0.0258536	938.633
10037_98_SIGLEC12_SIG12	SIGLEC12	rs61998206	chr19	51481484	T	C	-0.1777	0.019651	0.04997	1.525e-19	35370	TRUE	reported	textfile	0.00230658	81.7676
10037_98_SIGLEC12_SIG12	SIGLEC12	rs112735728	chr19	51584096	C	T	0.6947	0.025152	0.03053	6.394e-168	35372	TRUE	reported	textfile	0.0211117	762.825
10037_98_SIGLEC12_SIG12	SIGLEC12	rs73052899	chr19	51668230	T	C	0.1353	0.009454	0.28094	1.846e-46	35369	TRUE	reported	textfile	0.0057575	204.805
10037_98_SIGLEC12_SIG12	SIGLEC12	rs111972944	chr19	52240266	A	G	0.0946	0.010753	0.19572	1.396e-18	35372	TRUE	reported	textfile	0.0021833	77.3924
10037_98_SIGLEC12_SIG12	SIGLEC12	rs117391293	chr19	52445049	G	A	0.2591	0.0347	0.0146	8.218e-14	35365	TRUE	reported	textfile	0.00157405	55.7508
10037_98_SIGLEC12_SIG12	SIGLEC12	rs368465	chr1	196702851	C	T	-0.0879	0.008179	0.39961	6.117e-27	35327	TRUE	reported	textfile	0.00325876	115.492
10037_98_SIGLEC12_SIG12	SIGLEC12	rs12971607	chr19	52578482	T	C	-0.1242	0.018723	0.0553	3.28e-11	35367	TRUE	reported	textfile	0.00124267	44.0015
10037_98_SIGLEC12_SIG12	SIGLEC12	rs139978289	chr19	53197588	A	C	0.1298	0.022342	0.03714	6.261e-09	35368	TRUE	reported	textfile	0.000953412	33.7505
10037_98_SIGLEC12_SIG12	SIGLEC12	rs1042663	chr6	31937353	A	G	0.0915	0.013954	0.09002	5.472e-11	35429	TRUE	reported	textfile	0.00121216	42.9952
10041_3_HNF4A_HNF4A	HNF4A	rs61747728	chr1	179557079	T	C	0.1432	0.020569	0.04262	3.359e-12	35346	TRUE	reported	textfile	0.00136938	48.4658
10041_3_HNF4A_HNF4A	HNF4A	rs34825987	chr6	29663266	CAAAAAAAAAAAAAAAAAAAG	CAAAAAAAAAAAAAAAAAAG	-0.0624	0.009389	0.29814	3.013e-11	35428	TRUE	reported	textfile	0.00124521	44.1678
10041_3_HNF4A_HNF4A	HNF4A	rs9501342	chr6	30904955	A	G	0.0581	0.010602	0.19318	4.246e-08	35427	TRUE	reported	textfile	0.000846982	30.0298
10041_3_HNF4A_HNF4A	HNF4A	rs28366149	chr6	31607123	A	G	0.1307	0.010656	0.18987	1.398e-34	35425	TRUE	reported	textfile	0.00422875	150.431
10041_3_HNF4A_HNF4A	HNF4A	rs148766553	chr6	32011047	A	G	-0.171	0.016123	0.07438	2.803e-26	35429	TRUE	reported	textfile	0.00316494	112.48
10041_3_HNF4A_HNF4A	HNF4A	rs6458	chr6	32039847	G	A	0.2145	0.012679	0.12614	3.308e-64	35428	TRUE	reported	textfile	0.00801389	286.194
10041_3_HNF4A_HNF4A	HNF4A	rs9273325	chr6	32655416	A	G	-0.0963	0.012144	0.14149	2.19e-15	35427	TRUE	reported	textfile	0.00177184	62.8788
10041_3_HNF4A_HNF4A	HNF4A	rs28616789	chr9	114070709	A	G	-0.0936	0.009379	0.2772	1.869e-23	35350	TRUE	reported	textfile	0.00280949	99.5896
10041_3_HNF4A_HNF4A	HNF4A	rs56294298	chr9	114371244	A	G	-0.0743	0.012836	0.1216	7.104e-09	35350	TRUE	reported	textfile	0.000946929	33.5038
10044_12_WNT10A_WN10A	WNT10A	rs1697422	chr1	21495404	C	T	-0.0443	0.007935	0.48923	2.363e-08	35362	TRUE	reported	textfile	0.000880631	31.1666
10044_12_WNT10A_WN10A	WNT10A	rs10922098	chr1	196695521	T	C	-0.1782	0.008016	0.40011	1.793e-109	35326	TRUE	reported	textfile	0.0137966	494.169
10044_12_WNT10A_WN10A	WNT10A	rs12478841	chr2	27588855	G	A	0.0581	0.009503	0.21569	9.73e-10	35361	TRUE	reported	textfile	0.00105596	37.3772
10044_12_WNT10A_WN10A	WNT10A	rs1707652	chr3	165761011	T	C	0.0861	0.008496	0.3102	3.914e-24	35327	TRUE	reported	textfile	0.00289874	102.696
10044_12_WNT10A_WN10A	WNT10A	rs1265941	chr6	31904575	C	A	0.1206	0.015143	0.07271	1.668e-15	35429	TRUE	reported	textfile	0.00178704	63.4229
10044_12_WNT10A_WN10A	WNT10A	rs550671	chr6	31976816	T	C	0.1356	0.011308	0.14045	3.934e-33	35428	TRUE	reported	textfile	0.00404243	143.788
10044_12_WNT10A_WN10A	WNT10A	rs78897911	chr6	32487809	A	G	0.0423	0.007654	0.35973	3.273e-08	35416	TRUE	reported	textfile	0.000861648	30.5407
10046_55_BIRC2_cIAP_1	BIRC2	rs4251945	chr19	43656997	A	G	0.2451	0.029081	0.02184	3.513e-17	35356	TRUE	reported	textfile	0.00200509	71.0303
10046_55_BIRC2_cIAP_1	BIRC2	rs201842361	chr19	44642557	CTCTCTCTT	CTCTCTTTCTCTCTCTCTCTT	0.2626	0.021124	0.04318	1.76e-35	35360	TRUE	reported	textfile	0.00435142	154.53
10046_55_BIRC2_cIAP_1	BIRC2	rs118147862	chr19	44816374	A	G	0.9196	0.017944	0.03917	1e-200	35355	TRUE	reported	textfile	0.0691494	2626.24
10046_55_BIRC2_cIAP_1	BIRC2	rs7254892	chr19	44886339	A	G	1.0917	0.031748	0.01741	1e-200	35356	TRUE	reported	textfile	0.0323612	1182.36
10046_55_BIRC2_cIAP_1	BIRC2	rs118004808	chr19	44936241	T	C	0.1656	0.023908	0.03208	4.312e-12	35356	TRUE	reported	textfile	0.00135513	47.9744
10046_55_BIRC2_cIAP_1	BIRC2	rs116490500	chr19	45617246	A	C	0.1982	0.034042	0.01553	5.808e-09	35359	TRUE	reported	textfile	0.00095777	33.8963
10046_55_BIRC2_cIAP_1	BIRC2	rs147910350	chr19	45643504	T	C	0.2935	0.037782	0.01351	7.959e-15	35357	TRUE	reported	textfile	0.00170385	60.3423
10046_55_BIRC2_cIAP_1	BIRC2	rs143675675	chr19	46029507	A	G	0.2452	0.031833	0.01844	1.332e-14	35356	TRUE	reported	textfile	0.00167531	59.3282
10046_55_BIRC2_cIAP_1	BIRC2	rs117909986	chr19	46229036	A	G	0.1935	0.032087	0.01711	1.634e-09	35356	TRUE	reported	textfile	0.00102753	36.3646
10046_55_BIRC2_cIAP_1	BIRC2	rs1619994	chr3	165744047	G	A	0.0682	0.009357	0.2807	3.127e-13	35327	TRUE	reported	textfile	0.00150154	53.1216
10047_12_NCF2_NCF_2	NCF2	rs10801548	chr1	196560692	TGTTTTTTTTT	TGTTTTTTCTT	0.0694	0.008088	0.40817	9.44e-18	35326	TRUE	reported	textfile	0.00207988	73.6228
10047_12_NCF2_NCF_2	NCF2	rs7546015	chr1	196694942	CATTCTGTAGGTTGCCT	CATTCTGTAGATTGCCT	0.2164	0.008097	0.39734	2.268e-157	35326	TRUE	reported	textfile	0.0198188	714.236
10047_12_NCF2_NCF_2	NCF2	rs118020353	chr14	91380092	T	C	0.2199	0.039189	0.01079	2.009e-08	35348	TRUE	reported	textfile	0.00088996	31.4846
10047_12_NCF2_NCF_2	NCF2	rs201028957	chr14	92518925	CATCAG	C	0.2007	0.024618	0.02924	3.558e-16	35349	TRUE	reported	textfile	0.00187671	66.4607
10047_12_NCF2_NCF_2	NCF2	rs76492422	chr14	93892878	G	A	0.1602	0.027264	0.02124	4.207e-09	35358	TRUE	reported	textfile	0.000975516	34.524
10047_12_NCF2_NCF_2	NCF2	rs141947817	chr14	94002725	T	C	0.1352	0.023941	0.03085	1.63e-08	35358	TRUE	reported	textfile	0.000901134	31.8892
10047_12_NCF2_NCF_2	NCF2	rs145496844	chr14	94006387	G	C	1.0376	0.022663	0.02117	1e-200	35358	TRUE	reported	textfile	0.0559661	2096.04
10047_12_NCF2_NCF_2	NCF2	rs112963922	chr14	94411531	T	C	0.5479	0.037882	0.01119	2.063e-47	35359	TRUE	reported	textfile	0.00588132	209.176
10047_12_NCF2_NCF_2	NCF2	rs55698602	chr14	94626820	T	C	0.1785	0.013914	0.09533	1.129e-37	35358	TRUE	reported	textfile	0.00463306	164.569
10047_12_NCF2_NCF_2	NCF2	rs72704666	chr14	94968526	G	A	0.2835	0.026405	0.02478	6.842e-27	35355	TRUE	reported	textfile	0.00324989	115.268
10047_12_NCF2_NCF_2	NCF2	rs7153367	chr14	94995841	C	G	0.2559	0.037098	0.01232	5.275e-12	35352	TRUE	reported	textfile	0.00134413	47.579
10047_12_NCF2_NCF_2	NCF2	rs148317773	chr14	95960529	T	C	0.1873	0.024326	0.0284	1.365e-14	35370	TRUE	reported	textfile	0.00167329	59.2802
10048_7_CBFB_PEBB	CBFB	rs7535409	chr1	169537003	G	A	-0.0629	0.008376	0.33792	5.947e-14	35352	TRUE	reported	textfile	0.00159266	56.3902
10048_7_CBFB_PEBB	CBFB	rs10922094	chr1	196692375	CATTA	GATTA	-0.0895	0.008103	0.40155	2.31e-28	35327	TRUE	reported	textfile	0.00344152	121.992
10048_7_CBFB_PEBB	CBFB	rs16919431	chr10	19853771	G	T	0.0528	0.009365	0.23714	1.721e-08	35345	TRUE	reported	textfile	0.000898533	31.7854
10048_7_CBFB_PEBB	CBFB	rs1355538	chr3	165787389	G	A	-0.0644	0.008096	0.39847	1.804e-15	35326	TRUE	reported	textfile	0.00178797	63.2712
10048_7_CBFB_PEBB	CBFB	rs28573154	chr6	32008772	A	G	0.0814	0.011062	0.145	1.857e-13	35428	TRUE	reported	textfile	0.00152606	54.1448
10048_7_CBFB_PEBB	CBFB	rs34927613	chr6	32632434	A	G	0.0549	0.008644	0.29339	2.134e-10	35427	TRUE	reported	textfile	0.00113733	40.3358
10053_5_ILK_ILK1	ILK	rs802171	chr10	16814686	G	A	0.1878	0.008108	0.47349	1.078e-118	35351	TRUE	reported	textfile	0.0149493	536.462
10053_5_ILK_ILK1	ILK	rs4980320	chr11	198986	C	T	0.0473	0.008172	0.46986	7.125e-09	35340	TRUE	reported	textfile	0.000947082	33.4997
10053_5_ILK_ILK1	ILK	rs342200	chr7	106676033	A	G	-0.0462	0.008214	0.42559	1.862e-08	35345	TRUE	reported	textfile	0.000894248	31.6337
10056_5_FOXM1_FOXM1	FOXM1	rs10876550	chr12	54318524	A	G	0.0733	0.008172	0.43699	2.964e-19	35362	TRUE	reported	textfile	0.00227001	80.4501
10056_5_FOXM1_FOXM1	FOXM1	rs117828578	chr13	40645935	A	G	0.1983	0.025474	0.02463	7.009e-15	35348	TRUE	reported	textfile	0.00171136	60.5936
10056_5_FOXM1_FOXM1	FOXM1	rs1354034	chr3	56815721	C	T	-0.0612	0.00832	0.38119	1.894e-13	35344	TRUE	reported	textfile	0.00152854	54.1043
10056_5_FOXM1_FOXM1	FOXM1	rs342292	chr7	106730198	G	C	-0.0711	0.008089	0.45188	1.504e-18	35342	TRUE	reported	textfile	0.00218127	77.2547
10056_5_FOXM1_FOXM1	FOXM1	rs10820606	chr9	96430636	AC	AA	-0.0961	0.00938	0.24575	1.246e-24	35332	TRUE	reported	textfile	0.002962	104.958
10063_10_FANCL_FANCL	FANCL	rs572515	chr1	196677131	G	A	-0.1073	0.008072	0.3973	2.563e-40	35326	TRUE	reported	textfile	0.00497709	176.69
10063_10_FANCL_FANCL	FANCL	rs1706420	chr3	165732681	C	T	0.0614	0.008193	0.36627	6.674e-14	35327	TRUE	reported	textfile	0.00158728	56.1599
10063_10_FANCL_FANCL	FANCL	rs28573154	chr6	32008772	A	G	0.0837	0.011012	0.145	2.938e-14	35428	TRUE	reported	textfile	0.00162804	57.7689
10063_10_FANCL_FANCL	FANCL	rs7774739	chr6	32041524	G	A	0.0755	0.01103	0.17585	7.638e-12	35425	TRUE	reported	textfile	0.00132087	46.8509
10064_12_RBBP9_RBBP9	RBBP9	rs10922094	chr1	196692375	CATTA	GATTA	-0.0498	0.00819	0.40155	1.196e-09	35327	TRUE	reported	textfile	0.00104551	36.9714
10064_12_RBBP9_RBBP9	RBBP9	rs5167	chr19	44945208	G	T	0.058	0.008589	0.3238	1.45e-11	35358	TRUE	reported	textfile	0.00128802	45.598
10064_12_RBBP9_RBBP9	RBBP9	rs1355538	chr3	165787389	G	A	-0.0783	0.008172	0.39847	9.605e-22	35326	TRUE	reported	textfile	0.00259206	91.7999
10064_12_RBBP9_RBBP9	RBBP9	rs6457457	chr6	31910331	T	C	0.0933	0.016224	0.06527	8.89e-09	35429	TRUE	reported	textfile	0.000932574	33.0691
10064_12_RBBP9_RBBP9	RBBP9	rs6458	chr6	32039847	G	A	0.0962	0.012153	0.12614	2.461e-15	35428	TRUE	reported	textfile	0.00176551	62.6554
10064_12_RBBP9_RBBP9	RBBP9	rs6993770	chr8	105569300	T	A	-0.0566	0.009635	0.22448	4.242e-09	35353	TRUE	reported	textfile	0.000975168	34.5068
10074_128_BRD2_BRD2	BRD2	rs28573154	chr6	32008772	A	G	0.0652	0.011012	0.145	3.208e-09	35428	TRUE	reported	textfile	0.000988523	35.0541
10074_128_BRD2_BRD2	BRD2	rs10922098	chr1	196695521	T	C	-0.099	0.008064	0.40011	1.206e-34	35326	TRUE	reported	textfile	0.0042484	150.711
10074_128_BRD2_BRD2	BRD2	rs9864801	chr3	165730789	TAGAGAG	TATAGAG	-0.0438	0.008007	0.41936	4.495e-08	35327	TRUE	reported	textfile	0.000846319	29.9215
10074_128_BRD2_BRD2	BRD2	rs6457457	chr6	31910331	T	C	0.1042	0.016001	0.06527	7.414e-11	35429	TRUE	reported	textfile	0.00119554	42.405
10075_75_ACBD6_ACBD6	ACBD6	rs80261041	chr1	180294810	TCAGCCTCCGGAGTAGCTGGGACTT	TCAGCCTCCTGAGTAGCTGGGACTT	-0.1419	0.023466	0.03244	1.476e-09	35344	TRUE	reported	textfile	0.00103353	36.5647
10075_75_ACBD6_ACBD6	ACBD6	rs4980320	chr11	198986	C	T	0.0458	0.008197	0.46986	2.308e-08	35340	TRUE	reported	textfile	0.000882614	31.2174
10075_75_ACBD6_ACBD6	ACBD6	rs7595829	chr2	119341268	A	G	-0.0461	0.008207	0.49092	1.942e-08	35349	TRUE	reported	textfile	0.000891802	31.5507
10075_75_ACBD6_ACBD6	ACBD6	rs1354034	chr3	56815721	C	T	0.0802	0.008408	0.38119	1.441e-21	35344	TRUE	reported	textfile	0.00256762	90.9785
10078_5_BAG3_BAG3	BAG3	rs10922094	chr1	196692375	CATTA	GATTA	-0.1385	0.00803	0.40155	1.169e-66	35327	TRUE	reported	textfile	0.00835064	297.47
10078_5_BAG3_BAG3	BAG3	rs1707652	chr3	165761011	T	C	0.0806	0.008509	0.3102	2.744e-21	35327	TRUE	reported	textfile	0.00253341	89.7198
10078_5_BAG3_BAG3	BAG3	rs9267139	chr6	31471721	A	G	0.0805	0.012581	0.10872	1.567e-10	35427	TRUE	reported	textfile	0.00115432	40.939
10078_5_BAG3_BAG3	BAG3	rs28573154	chr6	32008772	A	G	0.1025	0.010989	0.145	1.084e-20	35428	TRUE	reported	textfile	0.00244974	86.9975
10078_5_BAG3_BAG3	BAG3	rs7774739	chr6	32041524	G	A	0.0854	0.010997	0.17585	8.1e-15	35425	TRUE	reported	textfile	0.00169949	60.3035
10078_5_BAG3_BAG3	BAG3	rs9271766	chr6	32626382	GGCATCTACAG	GGCATCTACAA	0.0618	0.010361	0.17434	2.454e-09	35425	TRUE	reported	textfile	0.00100329	35.5753
10081_17_SATB2_SATB2	SATB2	rs1451915	chr1	196058002	A	C	0.0678	0.011604	0.13641	5.139e-09	35323	TRUE	reported	textfile	0.000965532	34.1365
10081_17_SATB2_SATB2	SATB2	rs10922098	chr1	196695521	T	C	-0.2126	0.008128	0.40011	8.657e-151	35326	TRUE	reported	textfile	0.0189991	684.124
10081_17_SATB2_SATB2	SATB2	rs6542680	chr2	3592552	T	C	-0.0801	0.010366	0.18362	1.097e-14	35320	TRUE	reported	textfile	0.00168767	59.706
10081_17_SATB2_SATB2	SATB2	rs1707652	chr3	165761011	T	C	0.0868	0.008632	0.3102	8.653e-24	35327	TRUE	reported	textfile	0.0028541	101.11
10081_17_SATB2_SATB2	SATB2	rs555007	chr6	31882555	C	T	0.1242	0.014902	0.07832	7.779e-17	35429	TRUE	reported	textfile	0.00195679	69.4592
10081_17_SATB2_SATB2	SATB2	rs550671	chr6	31976816	T	C	0.1503	0.011483	0.14045	3.798e-39	35428	TRUE	reported	textfile	0.00481244	171.31
10082_251_NEFL_NFL	NEFL	rs1535	chr11	61830500	G	A	-0.0565	0.008705	0.38792	8.559e-11	35355	TRUE	reported	textfile	0.00119012	42.1245
10082_251_NEFL_NFL	NEFL	rs76594250	chr19	41024051	G	A	0.095	0.014232	0.1148	2.474e-11	35362	TRUE	reported	textfile	0.00125844	44.5544
10082_251_NEFL_NFL	NEFL	rs2722685	chr19	44415912	CTAAGA	TTAAGA	-0.1214	0.011061	0.21042	4.992e-28	35357	TRUE	reported	textfile	0.00339544	120.455
10082_251_NEFL_NFL	NEFL	rs58258919	chr19	44536637	G	T	-0.1494	0.016408	0.08292	8.598e-20	35357	TRUE	reported	textfile	0.00233936	82.9021
10082_251_NEFL_NFL	NEFL	rs8103315	chr19	44750911	A	C	-0.3586	0.011815	0.17275	1e-200	35355	TRUE	reported	textfile	0.025394	921.146
10082_251_NEFL_NFL	NEFL	rs416116	chr19	44863088	A	G	-0.1619	0.009266	0.38705	2.302e-68	35355	TRUE	reported	textfile	0.008561	305.27
10082_251_NEFL_NFL	NEFL	rs3745150	chr19	44882502	C	G	0.347	0.006591	0.41141	1e-200	35354	TRUE	reported	textfile	0.0727006	2771.61
10082_251_NEFL_NFL	NEFL	rs148352823	chr19	45497835	C	T	0.1158	0.013849	0.12163	6.19e-17	35359	TRUE	reported	textfile	0.00197343	69.9126
10082_251_NEFL_NFL	NEFL	rs149857247	chr19	46373607	T	C	-0.3721	0.03658	0.01619	2.636e-24	35355	TRUE	reported	textfile	0.00291818	103.468
10082_251_NEFL_NFL	NEFL	rs79471478	chr19	47315436	A	C	0.0961	0.017501	0.07253	3.996e-08	35357	TRUE	reported	textfile	0.00085207	30.1506
10082_251_NEFL_NFL	NEFL	rs780093	chr2	27519736	C	T	-0.0499	0.008973	0.34157	2.679e-08	35361	TRUE	reported	textfile	0.000873819	30.9244
10082_251_NEFL_NFL	NEFL	rs1707652	chr3	165761011	T	C	0.0589	0.009161	0.3102	1.278e-10	35327	TRUE	reported	textfile	0.00116877	41.3352
10085_25_STAR_STAR	STAR	rs11627993	chr14	100824126	A	C	-0.0512	0.009249	0.25265	3.101e-08	35365	TRUE	reported	textfile	0.000865766	30.6426
10085_25_STAR_STAR	STAR	rs6445035	chr3	165762312	A	G	0.0832	0.010252	0.1904	4.834e-16	35327	TRUE	reported	textfile	0.00186086	65.8574
10085_25_STAR_STAR	STAR	rs3863087	chr3	165792099	C	G	0.0952	0.017237	0.06134	3.333e-08	35326	TRUE	reported	textfile	0.000862743	30.5018
10085_25_STAR_STAR	STAR	rs28366149	chr6	31607123	A	G	0.0726	0.010273	0.18987	1.579e-12	35425	TRUE	reported	textfile	0.00140785	49.9406
10085_25_STAR_STAR	STAR	rs6458	chr6	32039847	G	A	0.1211	0.012227	0.12614	3.992e-23	35428	TRUE	reported	textfile	0.00276122	98.0898
10088_37_APRT_APT	APRT	rs33992624	chr16	87839836	G	C	-0.1631	0.022771	0.0335	7.923e-13	35320	TRUE	reported	textfile	0.00145042	51.3002
10088_37_APRT_APT	APRT	rs112783573	chr16	88663301	A	G	-0.5078	0.028958	0.02074	7.617e-69	35311	TRUE	reported	textfile	0.00863322	307.485
10088_37_APRT_APT	APRT	rs2272435	chr16	88881573	T	C	-0.445	0.023622	0.03126	3.685e-79	35311	TRUE	reported	textfile	0.00995024	354.864
10088_37_APRT_APT	APRT	rs11640986	chr16	88958042	A	G	-0.1447	0.016175	0.06811	3.689e-19	35311	TRUE	reported	textfile	0.00226128	80.0247
10088_37_APRT_APT	APRT	rs78016521	chr16	89562551	T	C	-0.3269	0.023894	0.03025	1.31e-42	35309	TRUE	reported	textfile	0.00527316	187.166
10088_37_APRT_APT	APRT	rs117132636	chr16	87472118	C	G	-0.185	0.025533	0.02609	4.306e-13	35318	TRUE	reported	textfile	0.00148422	52.4947
10089_7_ASMTL_ASML	ASMTL	rs4980320	chr11	198986	C	T	0.0465	0.008212	0.46986	1.49e-08	35340	TRUE	reported	textfile	0.000906458	32.0615
10089_7_ASMTL_ASML	ASMTL	rs35495893	chr17	28391883	TTTT	TTT	-0.0512	0.008319	0.4942	7.512e-10	35349	TRUE	reported	textfile	0.00107042	37.8768
10089_7_ASMTL_ASML	ASMTL	rs1354034	chr3	56815721	C	T	0.0531	0.008427	0.38119	2.955e-10	35344	TRUE	reported	textfile	0.00112212	39.7026
10339_48_ENO2_NSE	ENO2	rs2239165	chr12	6914702	C	T	0.1562	0.009027	0.28884	4.468e-67	35378	TRUE	reported	textfile	0.00839232	299.399
10339_48_ENO2_NSE	ENO2	rs185781160	chr12	7561802	C	G	0.2042	0.027558	0.02241	1.265e-13	35376	TRUE	reported	textfile	0.00154965	54.9024
10339_48_ENO2_NSE	ENO2	rs10761739	chr10	63302248	C	G	0.0802	0.008256	0.43566	2.627e-22	35339	TRUE	reported	textfile	0.00266316	94.3593
10339_48_ENO2_NSE	ENO2	rs12313283	chr12	8363333	A	G	0.0893	0.016034	0.07132	2.554e-08	35368	TRUE	reported	textfile	0.00087625	31.0166
10339_48_ENO2_NSE	ENO2	rs6580981	chr12	54329244	A	G	-0.0512	0.008224	0.47567	4.793e-10	35360	TRUE	reported	textfile	0.00109493	38.7569
10339_48_ENO2_NSE	ENO2	rs4734879	chr8	105570896	G	A	-0.148	0.009929	0.21866	2.999e-50	35353	TRUE	reported	textfile	0.00624547	222.171
10339_48_ENO2_NSE	ENO2	rs60757417	chr9	132989049	G	C	-0.0905	0.015852	0.07243	1.136e-08	35355	TRUE	reported	textfile	0.000921039	32.5915
10342_55_PIAS4_PIAS4	PIAS4	rs10922094	chr1	196692375	CATTA	GATTA	-0.1244	0.008037	0.40155	4.806e-54	35327	TRUE	reported	textfile	0.00673613	239.568
10342_55_PIAS4_PIAS4	PIAS4	rs2686395	chr3	165767231	C	T	-0.0603	0.008504	0.3101	1.335e-12	35327	TRUE	reported	textfile	0.00142123	50.2763
10342_55_PIAS4_PIAS4	PIAS4	rs6457457	chr6	31910331	T	C	0.1059	0.015958	0.06527	3.221e-11	35429	TRUE	reported	textfile	0.00124147	44.0363
10342_55_PIAS4_PIAS4	PIAS4	rs28573154	chr6	32008772	A	G	0.0887	0.010987	0.145	6.835e-16	35428	TRUE	reported	textfile	0.0018363	65.1725
10344_334_IL10RA_IL_10_Ra	IL10RA	rs10733084	chr1	196181819	C	T	-0.0663	0.011727	0.1337	1.571e-08	35325	TRUE	reported	textfile	0.00090402	31.9616
10344_334_IL10RA_IL_10_Ra	IL10RA	rs1329424	chr1	196677046	G	T	-0.2691	0.008091	0.39735	1e-200	35326	TRUE	reported	textfile	0.0303625	1106.11
10344_334_IL10RA_IL_10_Ra	IL10RA	rs3900909	chr1	197788716	T	C	0.1573	0.022185	0.03376	1.338e-12	35325	TRUE	reported	textfile	0.00142115	50.2706
10344_334_IL10RA_IL_10_Ra	IL10RA	rs10801660	chr1	198272225	A	G	0.0745	0.012448	0.11574	2.168e-09	35333	TRUE	reported	textfile	0.00101273	35.817
10344_334_IL10RA_IL_10_Ra	IL10RA	rs704	chr17	28367840	A	G	0.1033	0.007976	0.49189	2.327e-38	35348	TRUE	reported	textfile	0.00472291	167.728
10344_334_IL10RA_IL_10_Ra	IL10RA	rs1047286	chr19	6713251	A	G	-0.052	0.009322	0.24066	2.432e-08	35360	TRUE	reported	textfile	0.000879213	31.1146
10344_334_IL10RA_IL_10_Ra	IL10RA	rs111696008	chr2	216622986	A	G	-0.1579	0.026499	0.02443	2.544e-09	35347	TRUE	reported	textfile	0.0010035	35.5043
10344_334_IL10RA_IL_10_Ra	IL10RA	rs1707652	chr3	165761011	T	C	0.1283	0.008597	0.3102	2.326e-50	35327	TRUE	reported	textfile	0.00626503	222.708
10344_334_IL10RA_IL_10_Ra	IL10RA	rs1265941	chr6	31904575	C	A	0.1683	0.01534	0.07271	5.257e-28	35429	TRUE	reported	textfile	0.00338599	120.363
10344_334_IL10RA_IL_10_Ra	IL10RA	rs550671	chr6	31976816	T	C	0.2027	0.011435	0.14045	2.614e-70	35428	TRUE	reported	textfile	0.00879131	314.203
10344_334_IL10RA_IL_10_Ra	IL10RA	rs9269234	chr6	32484011	C	G	0.0777	0.010745	0.16699	4.783e-13	35427	TRUE	reported	textfile	0.00147385	52.2883
10346_5_STAT3_STAT3	STAT3	rs4796791	chr17	42378745	C	T	0.1541	0.008237	0.41138	4.286e-78	35371	TRUE	reported	textfile	0.00979814	349.979
10346_5_STAT3_STAT3	STAT3	rs12150483	chr17	42449102	A	G	0.0495	0.008866	0.30205	2.361e-08	35370	TRUE	reported	textfile	0.000880516	31.1695
10346_5_STAT3_STAT3	STAT3	rs4980320	chr11	198986	C	T	0.0584	0.008132	0.46986	6.914e-13	35340	TRUE	reported	textfile	0.00145724	51.5711
10346_5_STAT3_STAT3	STAT3	rs7304860	chr12	54293705	C	T	0.051	0.008515	0.35547	2.108e-09	35361	TRUE	reported	textfile	0.00101346	35.8712
10346_5_STAT3_STAT3	STAT3	rs185009887	chr17	5848332	A	G	-0.1445	0.026371	0.02519	4.264e-08	35362	TRUE	reported	textfile	0.000848354	30.0233
10346_5_STAT3_STAT3	STAT3	rs1354034	chr3	56815721	C	T	0.0683	0.008354	0.38119	2.948e-16	35344	TRUE	reported	textfile	0.00188763	66.8387
10346_5_STAT3_STAT3	STAT3	rs342200	chr7	106676033	A	G	-0.0455	0.008174	0.42559	2.6e-08	35345	TRUE	reported	textfile	0.000875881	30.9834
10356_21_JUN_c_Jun	JUN	rs10922098	chr1	196695521	T	C	-0.1996	0.008116	0.40011	1.457e-133	35326	TRUE	reported	textfile	0.0168333	604.801
10356_21_JUN_c_Jun	JUN	rs11569415	chr19	6716268	A	G	-0.066	0.009269	0.24276	1.074e-12	35360	TRUE	reported	textfile	0.00143182	50.6988
10356_21_JUN_c_Jun	JUN	rs10208529	chr2	27563321	T	A	0.0559	0.009613	0.2164	6.051e-09	35361	TRUE	reported	textfile	0.000955358	33.8128
10356_21_JUN_c_Jun	JUN	rs1707652	chr3	165761011	T	C	0.0949	0.008608	0.3102	2.926e-28	35327	TRUE	reported	textfile	0.0034287	121.536
10356_21_JUN_c_Jun	JUN	rs555007	chr6	31882555	C	T	0.1177	0.014857	0.07832	2.331e-15	35429	TRUE	reported	textfile	0.00176833	62.7576
10356_21_JUN_c_Jun	JUN	rs444921	chr6	31964400	T	C	0.1438	0.011493	0.13897	6.415e-36	35429	TRUE	reported	textfile	0.00439924	156.54
10356_21_JUN_c_Jun	JUN	rs9272526	chr6	32638792	A	G	0.0611	0.010528	0.14653	6.497e-09	35426	TRUE	reported	textfile	0.000949852	33.6795
10363_13_SMAD3_SMAD3	SMAD3	rs4980320	chr11	198986	C	T	0.0476	0.008155	0.46986	5.32e-09	35340	TRUE	reported	textfile	0.000963121	34.0676
10363_13_SMAD3_SMAD3	SMAD3	rs35979828	chr12	54292096	T	C	-0.0928	0.014658	0.08648	2.434e-10	35363	TRUE	reported	textfile	0.00113215	40.0795
10363_13_SMAD3_SMAD3	SMAD3	rs1354034	chr3	56815721	C	T	0.0475	0.008359	0.38119	1.327e-08	35344	TRUE	reported	textfile	0.00091278	32.289
10363_13_SMAD3_SMAD3	SMAD3	rs342200	chr7	106676033	A	G	-0.0447	0.008197	0.42559	4.949e-08	35345	TRUE	reported	textfile	0.000840644	29.7359
10364_6_SMAD2_SMAD2	SMAD2	rs4980320	chr11	198986	C	T	0.0522	0.008181	0.46986	1.763e-10	35340	TRUE	reported	textfile	0.0011507	40.7102
10364_6_SMAD2_SMAD2	SMAD2	rs35979828	chr12	54292096	T	C	-0.0918	0.014715	0.08648	4.411e-10	35363	TRUE	reported	textfile	0.00109936	38.9171
10364_6_SMAD2_SMAD2	SMAD2	rs342200	chr7	106676033	A	G	-0.0456	0.008215	0.42559	2.84e-08	35345	TRUE	reported	textfile	0.00087098	30.8099
10366_11_PDGFRA_PDGFRA	PDGFRA	rs2307050	chr4	54275126	A	G	-0.1567	0.014754	0.07788	2.378e-26	35334	TRUE	reported	textfile	0.0031823	112.796
10366_11_PDGFRA_PDGFRA	PDGFRA	rs79285284	chr4	54796577	C	T	0.3144	0.03165	0.01576	2.97e-23	35347	TRUE	reported	textfile	0.0027839	98.6718
10366_11_PDGFRA_PDGFRA	PDGFRA	rs56199187	chr1	161551141	T	C	0.0786	0.01198	0.13349	5.338e-11	35339	TRUE	reported	textfile	0.0012166	43.0434
10366_11_PDGFRA_PDGFRA	PDGFRA	rs6703327	chr1	186999795	G	T	-0.1245	0.021704	0.03661	9.673e-09	35343	TRUE	reported	textfile	0.000930147	32.9029
10366_11_PDGFRA_PDGFRA	PDGFRA	rs112171832	chr1	192499332	A	G	0.473	0.032907	0.0155	7.54e-47	35328	TRUE	reported	textfile	0.00581426	206.596
10366_11_PDGFRA_PDGFRA	PDGFRA	rs144408988	chr1	193712371	C	T	0.1756	0.019073	0.04947	3.362e-20	35343	TRUE	reported	textfile	0.00239258	84.7591
10366_11_PDGFRA_PDGFRA	PDGFRA	rs80012936	chr1	194345200	C	A	0.2209	0.017928	0.05584	6.917e-35	35330	TRUE	reported	textfile	0.0042788	151.811
10366_11_PDGFRA_PDGFRA	PDGFRA	rs150992058	chr1	195950017	C	G	0.8696	0.034287	0.01439	6.539e-142	35326	TRUE	reported	textfile	0.0178833	643.214
10366_11_PDGFRA_PDGFRA	PDGFRA	rs116688712	chr1	196313843	CATTACTATATATATAC	GATTACTATATATATAC	1.2211	0.018739	0.03037	1e-200	35324	TRUE	reported	textfile	0.10731	4246.05
10366_11_PDGFRA_PDGFRA	PDGFRA	rs138353023	chr1	196565592	CATAT	CAT	0.5781	0.012466	0.07446	1e-200	35326	TRUE	reported	textfile	0.0573842	2150.44
10366_11_PDGFRA_PDGFRA	PDGFRA	rs199692762	chr1	196808145	CGTATTCCCCATGGCTGTTT	CGTATTCCCCATG	0.2276	0.010551	0.17281	3.402e-103	35326	TRUE	reported	textfile	0.0130011	465.3
10366_11_PDGFRA_PDGFRA	PDGFRA	rs9658810	chr1	197502940	A	G	-0.0639	0.008215	0.42562	7.369e-15	35329	TRUE	reported	textfile	0.00170967	60.5009
10366_11_PDGFRA_PDGFRA	PDGFRA	rs72747173	chr1	198033703	T	C	0.0555	0.009875	0.21813	1.904e-08	35330	TRUE	reported	textfile	0.000893264	31.5855
10366_11_PDGFRA_PDGFRA	PDGFRA	rs145336675	chr1	202611965	T	C	0.2358	0.031117	0.01744	3.511e-14	35348	TRUE	reported	textfile	0.00162189	57.4206
10366_11_PDGFRA_PDGFRA	PDGFRA	rs143737500	chr10	4601006	T	C	0.1379	0.022832	0.03031	1.543e-09	35361	TRUE	reported	textfile	0.00103055	36.4767
10366_11_PDGFRA_PDGFRA	PDGFRA	rs201862321	chr12	103822194	AAAA	AA	0.1916	0.028607	0.01998	2.118e-11	35350	TRUE	reported	textfile	0.00126738	44.8561
10366_11_PDGFRA_PDGFRA	PDGFRA	rs35495893	chr17	28391883	TTTT	TTT	-0.045	0.008033	0.4942	2.12e-08	35349	TRUE	reported	textfile	0.000886966	31.3794
10366_11_PDGFRA_PDGFRA	PDGFRA	rs697357	chr3	165718484	G	A	0.0488	0.008097	0.38884	1.669e-09	35327	TRUE	reported	textfile	0.00102716	36.3218
10366_11_PDGFRA_PDGFRA	PDGFRA	rs189772645	chr4	53229158	G	C	0.1317	0.022293	0.03317	3.472e-09	35331	TRUE	reported	textfile	0.000986847	34.8988
10370_21_STAT1_STAT1	STAT1	rs11417460	chr10	63640063	AA	A	0.0482	0.008537	0.35157	1.639e-08	35335	TRUE	reported	textfile	0.000901336	31.8756
10370_21_STAT1_STAT1	STAT1	rs4980320	chr11	198986	C	T	0.0511	0.008059	0.46986	2.283e-10	35340	TRUE	reported	textfile	0.00113637	40.2027
10370_21_STAT1_STAT1	STAT1	rs653178	chr12	111569952	T	C	-0.0541	0.008286	0.38124	6.634e-11	35359	TRUE	reported	textfile	0.00120415	42.6265
10370_21_STAT1_STAT1	STAT1	rs181209	chr16	28503533	T	G	-0.0535	0.008568	0.34145	4.256e-10	35374	TRUE	reported	textfile	0.001101	38.9874
10370_21_STAT1_STAT1	STAT1	rs1354034	chr3	56815721	C	T	0.0827	0.008267	0.38119	1.477e-23	35344	TRUE	reported	textfile	0.00282339	100.067
10372_18_STAT6_STAT6	STAT6	rs774050	chr12	56425138	TTTCTTT	CTTCTTT	-0.3189	0.02819	0.02089	1.14e-29	35356	TRUE	reported	textfile	0.00360651	127.966
10372_18_STAT6_STAT6	STAT6	rs150937490	chr12	57198815	C	G	-0.4012	0.030737	0.01733	6.126e-39	35355	TRUE	reported	textfile	0.00479579	170.363
10372_18_STAT6_STAT6	STAT6	rs4980320	chr11	198986	C	T	0.0552	0.008079	0.46986	8.361e-12	35340	TRUE	reported	textfile	0.00131924	46.6808
10372_18_STAT6_STAT6	STAT6	rs78409925	chr12	54421943	C	T	-0.0948	0.017374	0.0586	4.854e-08	35361	TRUE	reported	textfile	0.000841254	29.7709
10372_18_STAT6_STAT6	STAT6	rs118188674	chr12	55234226	A	T	-0.201	0.02117	0.03902	2.207e-21	35364	TRUE	reported	textfile	0.00254263	90.1417
10372_18_STAT6_STAT6	STAT6	rs374627156	chr12	55609189	GTATATATATATATATATATATATA	ATATATATATATATATATATA	-0.127	0.017235	0.05938	1.72e-13	35355	TRUE	reported	textfile	0.00153344	54.2951
10372_18_STAT6_STAT6	STAT6	rs78062104	chr12	55977889	G	T	-0.2146	0.020716	0.03941	3.794e-25	35354	TRUE	reported	textfile	0.00302617	107.306
10372_18_STAT6_STAT6	STAT6	rs12423621	chr12	59160442	A	G	-0.4831	0.036843	0.01257	2.793e-39	35352	TRUE	reported	textfile	0.00483997	171.925
10372_18_STAT6_STAT6	STAT6	rs12810354	chr12	60598617	A	G	-0.3915	0.035099	0.01381	6.824e-29	35352	TRUE	reported	textfile	0.00350699	124.408
10372_18_STAT6_STAT6	STAT6	rs185009887	chr17	5848332	A	G	-0.146	0.026124	0.02519	2.288e-08	35362	TRUE	reported	textfile	0.000882483	31.2321
10372_18_STAT6_STAT6	STAT6	rs1354034	chr3	56815721	C	T	0.0723	0.008284	0.38119	2.608e-18	35344	TRUE	reported	textfile	0.00215053	76.1679
10372_18_STAT6_STAT6	STAT6	rs1398617	chr3	165761968	T	G	0.0689	0.00926	0.25158	1.002e-13	35327	TRUE	reported	textfile	0.00156469	55.3595
10390_21_ZNRF3_ZNRF3	ZNRF3	rs56312618	chr11	237209	A	G	0.0772	0.009387	0.24153	1.972e-16	35340	TRUE	reported	textfile	0.00191022	67.6326
10390_21_ZNRF3_ZNRF3	ZNRF3	rs4900222	chr14	94166278	A	T	-0.0868	0.010104	0.19829	8.679e-18	35360	TRUE	reported	textfile	0.00208274	73.7952
10390_21_ZNRF3_ZNRF3	ZNRF3	rs10512472	chr17	35557785	C	T	0.0842	0.011188	0.1512	5.234e-14	35359	TRUE	reported	textfile	0.00159928	56.6363
10390_21_ZNRF3_ZNRF3	ZNRF3	rs1354034	chr3	56815721	C	T	0.1451	0.008252	0.38119	3.35e-69	35344	TRUE	reported	textfile	0.00867198	309.166
10390_21_ZNRF3_ZNRF3	ZNRF3	rs114315741	chr3	127279529	C	T	0.2294	0.03465	0.01304	3.581e-11	35355	TRUE	reported	textfile	0.0012382	43.8284
10390_21_ZNRF3_ZNRF3	ZNRF3	rs1619994	chr3	165744047	G	A	0.0781	0.008963	0.2807	2.956e-18	35327	TRUE	reported	textfile	0.00214465	75.9225
10391_1_ANGPTL3_ANGL3	ANGPTL3	rs17123220	chr1	62238014	A	G	-0.7903	0.038998	0.01048	2.612e-91	35345	TRUE	reported	textfile	0.0114856	410.653
10391_1_ANGPTL3_ANGL3	ANGPTL3	rs10889352	chr1	62633352	C	T	-0.2189	0.008507	0.33773	5.121e-146	35346	TRUE	reported	textfile	0.0183882	662.086
10391_1_ANGPTL3_ANGL3	ANGPTL3	rs144996885	chr1	63494584	G	A	-0.2094	0.030016	0.01765	3.031e-12	35347	TRUE	reported	textfile	0.00137498	48.6657
10391_1_ANGPTL3_ANGL3	ANGPTL3	rs113939762	chr1	63583261	G	T	-0.158	0.020156	0.04279	4.549e-15	35347	TRUE	reported	textfile	0.0017354	61.4442
10391_1_ANGPTL3_ANGL3	ANGPTL3	rs144695160	chr1	59305529	GTCCA	GTCC	-0.244	0.027664	0.02266	1.143e-18	35351	TRUE	reported	textfile	0.0021958	77.7902
10391_1_ANGPTL3_ANGL3	ANGPTL3	rs138617180	chr1	61058312	G	T	-0.3843	0.029336	0.01967	3.298e-39	35348	TRUE	reported	textfile	0.00483138	171.599
10391_1_ANGPTL3_ANGL3	ANGPTL3	rs17122460	chr1	61594615	T	G	-0.0952	0.014526	0.08477	5.615e-11	35349	TRUE	reported	textfile	0.0012136	42.9494
10391_1_ANGPTL3_ANGL3	ANGPTL3	rs115365379	chr1	63830105	C	T	-0.6289	0.03726	0.01178	6.453e-64	35341	TRUE	reported	textfile	0.00799672	284.874
10391_1_ANGPTL3_ANGL3	ANGPTL3	rs138384996	chr1	64259023	A	G	-0.5104	0.036364	0.01226	9.414e-45	35337	TRUE	reported	textfile	0.00554414	196.994
10391_1_ANGPTL3_ANGL3	ANGPTL3	rs12130644	chr1	73428961	T	C	-0.0711	0.01214	0.12561	4.726e-09	35339	TRUE	reported	textfile	0.000969675	34.2987
10391_1_ANGPTL3_ANGL3	ANGPTL3	rs964184	chr11	116778201	C	G	-0.1133	0.012133	0.12321	9.779e-21	35365	TRUE	reported	textfile	0.00245969	87.1965
10391_1_ANGPTL3_ANGL3	ANGPTL3	rs116843064	chr19	8364439	A	G	0.1472	0.02579	0.02426	1.146e-08	35363	TRUE	reported	textfile	0.000920373	32.5753
10391_1_ANGPTL3_ANGL3	ANGPTL3	rs5112	chr19	44927023	G	C	0.0529	0.008069	0.48777	5.535e-11	35355	TRUE	reported	textfile	0.00121421	42.9781
10391_1_ANGPTL3_ANGL3	ANGPTL3	rs2119690	chr8	20002028	A	G	0.0522	0.008733	0.29756	2.267e-09	35356	TRUE	reported	textfile	0.00100951	35.7264
10418_36_STX12_STX12	STX12	rs12292693	chr11	65169248	C	A	-0.0984	0.008923	0.26371	2.82e-28	35351	TRUE	reported	textfile	0.00342827	121.603
10418_36_STX12_STX12	STX12	rs185009887	chr17	5848332	A	G	-0.1431	0.025509	0.02519	2.026e-08	35362	TRUE	reported	textfile	0.000889138	31.4679
10418_36_STX12_STX12	STX12	rs1354034	chr3	56815721	C	T	0.0481	0.008093	0.38119	2.797e-09	35344	TRUE	reported	textfile	0.000998439	35.3221
10419_1_SCARA5_SCAR5	SCARA5	rs60007820	chr8	27558301	A	G	-0.3375	0.026877	0.02543	3.626e-36	35356	TRUE	reported	textfile	0.00444007	157.674
10419_1_SCARA5_SCAR5	SCARA5	rs2085765	chr8	27863011	G	A	-0.1505	0.012411	0.13098	7.675e-34	35355	TRUE	reported	textfile	0.00414196	147.04
10419_1_SCARA5_SCAR5	SCARA5	rs2726951	chr8	27948263	TGATTTAGGGG	TGACTTAGGGG	-0.2727	0.00902	0.2934	1e-200	35353	TRUE	reported	textfile	0.0252026	913.971
10419_1_SCARA5_SCAR5	SCARA5	rs66913624	chr8	28054208	A	G	-0.063	0.010782	0.18853	5.128e-09	35354	TRUE	reported	textfile	0.000964772	34.1396
10419_1_SCARA5_SCAR5	SCARA5	rs352428	chr8	28621375	G	A	-0.0872	0.013221	0.11226	4.231e-11	35357	TRUE	reported	textfile	0.00122884	43.4991
10419_1_SCARA5_SCAR5	SCARA5	rs112771035	chr11	126355981	G	C	-0.1193	0.018139	0.05283	4.796e-11	35363	TRUE	reported	textfile	0.00122173	43.2543
10419_1_SCARA5_SCAR5	SCARA5	rs11872195	chr18	9710890	A	G	0.0538	0.008706	0.33238	6.416e-10	35354	TRUE	reported	textfile	0.001079	38.1859
10419_1_SCARA5_SCAR5	SCARA5	rs594793	chr19	7765060	T	G	-0.0603	0.008326	0.43083	4.4e-13	35361	TRUE	reported	textfile	0.00148113	52.449
10419_1_SCARA5_SCAR5	SCARA5	rs111561142	chr19	49521661	ACCTGGCTTTTTTTTTTTTTTTT	ACCCGGCTTTTTTTTTTTTTTTT	0.062	0.011123	0.16491	2.489e-08	35362	TRUE	reported	textfile	0.000877852	31.0681
10419_1_SCARA5_SCAR5	SCARA5	rs780093	chr2	27519736	C	T	0.058	0.008689	0.34157	2.467e-11	35361	TRUE	reported	textfile	0.00125848	44.5545
10419_1_SCARA5_SCAR5	SCARA5	rs117955789	chr6	81189788	C	A	-0.0876	0.016031	0.0715	4.641e-08	35321	TRUE	reported	textfile	0.00084467	29.8581
10419_1_SCARA5_SCAR5	SCARA5	rs9344214	chr6	81668532	A	G	0.0646	0.00965	0.2363	2.169e-11	35321	TRUE	reported	textfile	0.00126715	44.8111
10419_1_SCARA5_SCAR5	SCARA5	rs2952556	chr7	121287738	A	G	0.0599	0.008777	0.32244	8.809e-12	35345	TRUE	reported	textfile	0.00131602	46.5733
10419_1_SCARA5_SCAR5	SCARA5	rs62492162	chr8	26740932	T	A	-0.1935	0.027281	0.02296	1.315e-12	35358	TRUE	reported	textfile	0.00142081	50.3057
10419_1_SCARA5_SCAR5	SCARA5	rs146247846	chr8	29401347	A	T	-0.2213	0.022006	0.03913	8.607e-24	35345	TRUE	reported	textfile	0.00285307	101.124
10424_31_NPDC1_NPDC1	NPDC1	rs9314872	chr9	137059328	C	G	0.0898	0.013321	0.10086	1.573e-11	35248	TRUE	reported	textfile	0.00128761	45.4417
10424_31_NPDC1_NPDC1	NPDC1	rs368465	chr1	196702851	C	T	-0.063	0.008116	0.39961	8.315e-15	35327	TRUE	reported	textfile	0.00170275	60.2521
10424_31_NPDC1_NPDC1	NPDC1	rs13208583	chr6	32833094	T	C	0.0727	0.013039	0.10406	2.466e-08	35423	TRUE	reported	textfile	0.000876827	31.0853
10425_3_B4GALT5_B4GT5	B4GALT5	rs10922094	chr1	196692375	CATTA	GATTA	-0.1014	0.008073	0.40155	3.482e-36	35327	TRUE	reported	textfile	0.00444595	157.754
10425_3_B4GALT5_B4GT5	B4GALT5	rs1355538	chr3	165787389	G	A	-0.06	0.008079	0.39847	1.116e-13	35326	TRUE	reported	textfile	0.00155889	55.1522
10425_3_B4GALT5_B4GT5	B4GALT5	rs9501393	chr6	32007072	GGAG	CGAG	0.0766	0.010606	0.1548	5.108e-13	35428	TRUE	reported	textfile	0.00147017	52.1591
10425_3_B4GALT5_B4GT5	B4GALT5	rs7774739	chr6	32041524	G	A	0.0698	0.011053	0.17585	2.7e-10	35425	TRUE	reported	textfile	0.00112448	39.8773
10426_21_GOSR2_GOSR2	GOSR2	rs1451915	chr1	196058002	A	C	0.0625	0.011463	0.13641	4.969e-08	35323	TRUE	reported	textfile	0.000840893	29.7262
10426_21_GOSR2_GOSR2	GOSR2	rs10922098	chr1	196695521	T	C	-0.1987	0.008026	0.40011	2.559e-135	35326	TRUE	reported	textfile	0.0170542	612.876
10426_21_GOSR2_GOSR2	GOSR2	rs2686395	chr3	165767231	C	T	-0.0976	0.008516	0.3101	2.089e-30	35327	TRUE	reported	textfile	0.00370433	131.342
10426_21_GOSR2_GOSR2	GOSR2	rs1265941	chr6	31904575	C	A	0.1284	0.015183	0.07271	2.747e-17	35429	TRUE	reported	textfile	0.00201456	71.5139
10426_21_GOSR2_GOSR2	GOSR2	rs550671	chr6	31976816	T	C	0.1403	0.011334	0.14045	3.427e-35	35428	TRUE	reported	textfile	0.00430653	153.223
10430_31_SLC3A2_4F2	SLC3A2	rs10922098	chr1	196695521	T	C	-0.0968	0.008071	0.40011	3.871e-33	35326	TRUE	reported	textfile	0.00405543	143.837
10430_31_SLC3A2_4F2	SLC3A2	rs72637119	chr14	105853387	G	T	-0.2524	0.019814	0.04345	3.615e-37	34956	TRUE	reported	textfile	0.00462063	162.259
10430_31_SLC3A2_4F2	SLC3A2	rs1355538	chr3	165787389	G	A	-0.0523	0.008057	0.39847	8.531e-11	35326	TRUE	reported	textfile	0.00119136	42.1339
10430_31_SLC3A2_4F2	SLC3A2	rs4713498	chr6	32043539	T	G	0.0888	0.016282	0.06413	4.929e-08	35429	TRUE	reported	textfile	0.000838855	29.7431
10435_2_AGA_ASPG	AGA	rs35617250	chr1	196710552	T	C	-0.1237	0.010744	0.16537	1.13e-30	35327	TRUE	reported	textfile	0.0037383	132.551
10435_2_AGA_ASPG	AGA	rs411729	chr1	196761270	A	T	-0.07	0.008601	0.32795	4.004e-16	35321	TRUE	reported	textfile	0.00187177	66.2329
10435_2_AGA_ASPG	AGA	rs71655744	chr4	73304357	ATATATATATATATATATATATATATAT	ATATATATATATATATAT	0.0925	0.013913	0.09072	2.965e-11	35342	TRUE	reported	textfile	0.00124913	44.1995
10435_2_AGA_ASPG	AGA	rs6829551	chr4	73307998	C	T	-0.1149	0.010123	0.19266	7.339e-30	35343	TRUE	reported	textfile	0.00363193	128.824
10435_2_AGA_ASPG	AGA	rs116430705	chr4	73370902	A	G	0.1385	0.021734	0.0349	1.858e-10	35343	TRUE	reported	textfile	0.00114767	40.6065
10435_2_AGA_ASPG	AGA	rs9501393	chr6	32007072	GGAG	CGAG	0.0728	0.01069	0.1548	9.77e-12	35428	TRUE	reported	textfile	0.00130735	46.3749
10435_2_AGA_ASPG	AGA	rs17205128	chr6	32634440	G	C	0.0548	0.008687	0.29319	2.82e-10	35427	TRUE	reported	textfile	0.00112202	39.7921
10435_2_AGA_ASPG	AGA	rs4735839	chr8	1112631	T	C	0.0509	0.009261	0.25086	3.879e-08	35259	TRUE	reported	textfile	0.000856008	30.2061
10438_19_CSF2RA_CSF2R	CSF2RA	rs660240	chr1	109275216	C	T	0.1038	0.010408	0.205	1.993e-23	35333	TRUE	reported	textfile	0.00280711	99.457
10438_19_CSF2RA_CSF2R	CSF2RA	rs3184504	chr12	111446804	C	T	-0.0543	0.008647	0.37862	3.4e-10	35359	TRUE	reported	textfile	0.001114	39.4316
10438_19_CSF2RA_CSF2R	CSF2RA	rs55714927	chr17	7176997	T	C	0.0611	0.010298	0.21166	2.971e-09	35358	TRUE	reported	textfile	0.000994619	35.2008
10438_19_CSF2RA_CSF2R	CSF2RA	rs9469051	chr6	31773713	C	G	0.084	0.012131	0.13645	4.372e-12	35427	TRUE	reported	textfile	0.00135159	47.9447
10438_19_CSF2RA_CSF2R	CSF2RA	rs9469077	chr6	32054075	G	A	0.0838	0.014798	0.08952	1.487e-08	35429	TRUE	reported	textfile	0.000904337	32.0669
10440_26_CLMP_ACAM	CLMP	rs7131073	chr11	123145655	G	A	0.0731	0.008629	0.35239	2.427e-17	35359	TRUE	reported	textfile	0.0020255	71.7611
10440_26_CLMP_ACAM	CLMP	rs7946718	chr11	123197533	G	A	0.2113	0.008322	0.4079	3.116e-142	35355	TRUE	reported	textfile	0.0179079	644.643
10440_26_CLMP_ACAM	CLMP	rs56134443	chr11	123281603	T	A	0.0552	0.008362	0.42441	4.066e-11	35350	TRUE	reported	textfile	0.00123121	43.5746
10440_26_CLMP_ACAM	CLMP	rs10922094	chr1	196692375	CATTA	GATTA	-0.0642	0.008377	0.40155	1.807e-14	35327	TRUE	reported	textfile	0.00165983	58.7311
10440_26_CLMP_ACAM	CLMP	rs77924615	chr16	20381010	A	G	-0.066	0.010382	0.19701	2.055e-10	35343	TRUE	reported	textfile	0.00114216	40.4112
10440_26_CLMP_ACAM	CLMP	rs7206790	chr16	53763996	G	C	0.0445	0.008158	0.48577	4.908e-08	35354	TRUE	reported	textfile	0.000840908	29.7528
10440_26_CLMP_ACAM	CLMP	rs147390813	chr6	32007800	C	T	0.048	0.008295	0.39378	7.179e-09	35426	TRUE	reported	textfile	0.000944316	33.4831
10440_26_CLMP_ACAM	CLMP	rs66962766	chr6	32588081	T	TTTT	0.0492	0.00866	0.34725	1.339e-08	35427	TRUE	reported	textfile	0.000910258	32.2753
10440_26_CLMP_ACAM	CLMP	rs9276171	chr6	32731141	G	A	0.067	0.009882	0.22486	1.204e-11	35426	TRUE	reported	textfile	0.00129591	45.9659
10442_1_TMEM190_TM190	TMEM190	rs12985351	chr19	54487554	A	G	0.0624	0.010824	0.29678	8.162e-09	35357	TRUE	reported	textfile	0.000939096	33.233
10442_1_TMEM190_TM190	TMEM190	rs62123425	chr19	54888925	A	G	0.0986	0.012401	0.19195	1.846e-15	35359	TRUE	reported	textfile	0.0017847	63.2144
10442_1_TMEM190_TM190	TMEM190	rs12982674	chr19	55101202	T	C	0.2089	0.016091	0.10076	1.54e-38	35366	TRUE	reported	textfile	0.00474308	168.534
10442_1_TMEM190_TM190	TMEM190	rs8111781	chr19	55188808	G	A	-0.1052	0.010415	0.33189	5.468e-24	35366	TRUE	reported	textfile	0.00287658	102.021
10442_1_TMEM190_TM190	TMEM190	rs79012440	chr19	55337948	A	G	-0.3602	0.010504	0.29879	1e-200	35371	TRUE	reported	textfile	0.0321756	1175.85
10442_1_TMEM190_TM190	TMEM190	rs45583840	chr19	55390825	A	G	-0.5785	0.019067	0.0699	1e-200	35370	TRUE	reported	textfile	0.0253658	920.487
10442_1_TMEM190_TM190	TMEM190	rs75602785	chr19	55458294	T	C	-0.4717	0.02117	0.05618	5.594e-110	35369	TRUE	reported	textfile	0.0138425	496.439
10442_1_TMEM190_TM190	TMEM190	rs7250117	chr19	55554797	A	G	-0.2204	0.01	0.38539	1.213e-107	35364	TRUE	reported	textfile	0.0135499	485.734
10442_1_TMEM190_TM190	TMEM190	rs73615245	chr19	55712189	A	G	0.2483	0.020135	0.0638	6.112e-35	35369	TRUE	reported	textfile	0.00428119	152.064
10442_1_TMEM190_TM190	TMEM190	rs150450992	chr19	56316171	A	G	-0.1779	0.029593	0.0285	1.837e-09	35239	TRUE	reported	textfile	0.00102448	36.1368
10442_1_TMEM190_TM190	TMEM190	rs77542162	chr17	69085137	G	A	0.18	0.026241	0.025	6.91e-12	35359	TRUE	reported	textfile	0.00132894	47.05
10445_20_APOM_ApoM	APOM	rs12660700	chr6	31475961	A	G	-0.1947	0.035513	0.01429	4.192e-08	35429	TRUE	reported	textfile	0.000847676	30.0561
10445_20_APOM_ApoM	APOM	rs805295	chr6	31707520	T	C	-0.4845	0.02098	0.03958	5.356e-118	35427	TRUE	reported	textfile	0.0148304	533.276
10445_20_APOM_ApoM	APOM	rs41285751	chr6	31932038	T	G	0.1434	0.014948	0.08277	8.511e-22	35429	TRUE	reported	textfile	0.00259088	92.0254
10445_20_APOM_ApoM	APOM	rs9272165	chr6	32633393	C	G	0.0689	0.008249	0.38253	6.668e-17	35427	TRUE	reported	textfile	0.00196538	69.7608
10445_20_APOM_ApoM	APOM	rs10922094	chr1	196692375	CATTA	GATTA	-0.1446	0.008355	0.40155	4.125e-67	35327	TRUE	reported	textfile	0.00840756	299.515
10445_20_APOM_ApoM	APOM	rs3782735	chr12	6775910	A	G	-0.0483	0.00846	0.38274	1.135e-08	35376	TRUE	reported	textfile	0.000920545	32.5933
10445_20_APOM_ApoM	APOM	rs72786786	chr16	56951602	A	G	0.0762	0.008864	0.31073	8.243e-18	35357	TRUE	reported	textfile	0.00208578	73.8968
10445_20_APOM_ApoM	APOM	rs372434515	chr17	47546045	TGTGTGTGTGTGTGTGTGTGTGTGTGTGTGTGTGAG	TGTGTGTGTGTGTGTGTGTGTGTGTGTGTGAG	0.054	0.008241	0.48643	5.646e-11	35351	TRUE	reported	textfile	0.00121311	42.9342
10445_20_APOM_ApoM	APOM	rs780093	chr2	27519736	C	T	-0.0578	0.008647	0.34157	2.313e-11	35361	TRUE	reported	textfile	0.00126198	44.6787
10445_20_APOM_ApoM	APOM	rs1800961	chr20	44413724	T	C	-0.2149	0.019723	0.04601	1.209e-27	35359	TRUE	reported	textfile	0.00334635	118.714
10445_20_APOM_ApoM	APOM	rs1707652	chr3	165761011	T	C	0.0566	0.008837	0.3102	1.502e-10	35327	TRUE	reported	textfile	0.00115988	41.0203
10445_20_APOM_ApoM	APOM	rs139072234	chr6	24713913	C	G	-0.2218	0.032655	0.01675	1.104e-11	35368	TRUE	reported	textfile	0.00130271	46.1317
10445_20_APOM_ApoM	APOM	rs1362076	chr6	29473392	T	G	-0.4253	0.04025	0.01046	4.265e-26	35436	TRUE	reported	textfile	0.00314086	111.644
10445_20_APOM_ApoM	APOM	rs364950	chr6	33008119	G	A	-0.1873	0.025807	0.02682	3.933e-13	35425	TRUE	reported	textfile	0.00148472	52.6715
10445_20_APOM_ApoM	APOM	rs369560730	chr6	33389536	T	C	-0.2155	0.035654	0.01508	1.501e-09	35409	TRUE	reported	textfile	0.00103066	36.5303
10447_18_PABPC3_PABP3	PABPC3	rs10761739	chr10	63302248	C	G	0.0487	0.008145	0.43566	2.246e-09	35339	TRUE	reported	textfile	0.00101061	35.748
10447_18_PABPC3_PABP3	PABPC3	rs4980320	chr11	198986	C	T	0.0578	0.008105	0.46986	9.966e-13	35340	TRUE	reported	textfile	0.00143701	50.854
10447_18_PABPC3_PABP3	PABPC3	rs1354034	chr3	56815721	C	T	0.1006	0.008305	0.38119	8.989e-34	35344	TRUE	reported	textfile	0.0041343	146.721
10449_31_SHISA2_TMM46	SHISA2	rs72748420	chr1	196141224	T	C	0.0881	0.015347	0.07417	9.438e-09	35325	TRUE	reported	textfile	0.000932004	32.9519
10449_31_SHISA2_TMM46	SHISA2	rs1329424	chr1	196677046	G	T	-0.2584	0.008174	0.39735	1e-200	35326	TRUE	reported	textfile	0.027511	999.289
10449_31_SHISA2_TMM46	SHISA2	rs3900909	chr1	197788716	T	C	0.1539	0.022375	0.03376	6.061e-12	35325	TRUE	reported	textfile	0.00133748	47.3071
10449_31_SHISA2_TMM46	SHISA2	rs1047286	chr19	6713251	A	G	-0.0666	0.009407	0.24066	1.445e-12	35360	TRUE	reported	textfile	0.00141553	50.1212
10449_31_SHISA2_TMM46	SHISA2	rs2686395	chr3	165767231	C	T	-0.1198	0.008675	0.3101	2.24e-43	35327	TRUE	reported	textfile	0.00536945	190.7
10449_31_SHISA2_TMM46	SHISA2	rs1265941	chr6	31904575	C	A	0.1591	0.015475	0.07271	8.549e-25	35429	TRUE	reported	textfile	0.00297458	105.695
10449_31_SHISA2_TMM46	SHISA2	rs550671	chr6	31976816	T	C	0.1843	0.011543	0.14045	2.171e-57	35428	TRUE	reported	textfile	0.00714419	254.911
10449_31_SHISA2_TMM46	SHISA2	rs112164276	chr6	32481499	G	A	0.0883	0.015487	0.07336	1.187e-08	35427	TRUE	reported	textfile	0.000916757	32.5059
10449_31_SHISA2_TMM46	SHISA2	rs41548618	chr6	32521968	G	C	0.0543	0.00866	0.35223	3.607e-10	35426	TRUE	reported	textfile	0.00110856	39.3133
10451_11_NUCB1_NUCB1	NUCB1	rs12462111	chr19	48668049	T	C	-0.0458	0.008185	0.48639	2.2e-08	35364	TRUE	reported	textfile	0.000884602	31.309
10451_11_NUCB1_NUCB1	NUCB1	rs3826817	chr19	48898187	T	C	-0.145	0.009147	0.26776	1.356e-56	35367	TRUE	reported	textfile	0.00705514	251.278
10451_11_NUCB1_NUCB1	NUCB1	rs646776	chr1	109275908	T	C	0.0837	0.010075	0.20804	9.741e-17	35332	TRUE	reported	textfile	0.0019496	69.0138
10451_11_NUCB1_NUCB1	NUCB1	rs56199187	chr1	161551141	T	C	0.0763	0.012016	0.13349	2.153e-10	35339	TRUE	reported	textfile	0.00113967	40.3185
10451_11_NUCB1_NUCB1	NUCB1	rs860532	chr12	103664436	A	C	0.0542	0.009549	0.24032	1.377e-08	35357	TRUE	reported	textfile	0.000910357	32.215
10451_11_NUCB1_NUCB1	NUCB1	rs201862321	chr12	103822194	AAAA	AA	0.255	0.029469	0.01998	5.007e-18	35350	TRUE	reported	textfile	0.00211369	74.873
10451_11_NUCB1_NUCB1	NUCB1	rs10169065	chr2	27555693	G	A	0.0603	0.009829	0.21645	8.506e-10	35361	TRUE	reported	textfile	0.00106324	37.635
10451_11_NUCB1_NUCB1	NUCB1	rs9270094	chr6	32586668	AG	GG	0.0576	0.009052	0.37616	1.979e-10	35416	TRUE	reported	textfile	0.00114198	40.4885
10453_7_CEACAM20_CEA20	CEACAM20	rs28853072	chr1	196697958	T	A	-0.1323	0.007945	0.39738	2.966e-62	35327	TRUE	reported	textfile	0.00778807	277.273
10453_7_CEACAM20_CEA20	CEACAM20	rs1355538	chr3	165787389	G	A	-0.0541	0.00795	0.39847	1.009e-11	35326	TRUE	reported	textfile	0.00130917	46.3058
10453_7_CEACAM20_CEA20	CEACAM20	rs550671	chr6	31976816	T	C	0.0984	0.011179	0.14045	1.344e-18	35428	TRUE	reported	textfile	0.00218217	77.4747
10453_7_CEACAM20_CEA20	CEACAM20	rs28645249	chr6	32557458	C	T	0.0473	0.008539	0.26162	3.032e-08	35426	TRUE	reported	textfile	0.000865387	30.682
10455_196_IL31_IL_31	IL31	rs2289567	chr17	27604611	T	G	-0.0734	0.009798	0.19919	6.8e-14	35347	TRUE	reported	textfile	0.00158517	56.1168
10455_196_IL31_IL_31	IL31	rs241771	chr17	28265920	C	T	-0.2443	0.007824	0.45473	1e-200	35347	TRUE	reported	textfile	0.0268423	974.91
10455_196_IL31_IL_31	IL31	rs77263366	chr17	28669043	C	T	0.1979	0.027447	0.02065	5.583e-13	35347	TRUE	reported	textfile	0.00146863	51.9849
10455_196_IL31_IL_31	IL31	rs78814626	chr17	29215194	A	G	0.145	0.02175	0.03463	2.618e-11	35349	TRUE	reported	textfile	0.00125573	44.4419
10455_196_IL31_IL_31	IL31	rs223032	chr17	33072123	T	C	-0.044	0.007839	0.49932	1.989e-08	35360	TRUE	reported	textfile	0.000890195	31.5035
10464_6_ANTXR1_ANTR1	ANTXR1	rs7424376	chr2	69298791	G	A	0.0474	0.008552	0.40051	2.98e-08	35350	TRUE	reported	textfile	0.00086827	30.7183
10464_6_ANTXR1_ANTR1	ANTXR1	rs10922098	chr1	196695521	T	C	-0.0547	0.008562	0.40011	1.67e-10	35326	TRUE	reported	textfile	0.00115406	40.8131
10464_6_ANTXR1_ANTR1	ANTXR1	rs13329672	chr15	58407738	T	C	0.0633	0.009478	0.26556	2.409e-11	35352	TRUE	reported	textfile	0.00126012	44.6015
10464_6_ANTXR1_ANTR1	ANTXR1	rs3764261	chr16	56959412	A	C	0.1395	0.008936	0.32148	6.2e-55	35357	TRUE	reported	textfile	0.00684547	243.69
10464_6_ANTXR1_ANTR1	ANTXR1	rs2686395	chr3	165767231	C	T	-0.098	0.009037	0.3101	2.125e-27	35327	TRUE	reported	textfile	0.00331783	117.592
10464_6_ANTXR1_ANTR1	ANTXR1	rs13234157	chr7	73557398	A	C	0.0796	0.012926	0.119	7.35e-10	35342	TRUE	reported	textfile	0.00107187	37.9204
10464_6_ANTXR1_ANTR1	ANTXR1	rs17410962	chr8	19990569	A	G	0.0927	0.014092	0.09642	4.762e-11	35356	TRUE	reported	textfile	0.00122242	43.2703
10499_1_TMEM106A_T106A	TMEM106A	rs79391435	chr17	43321215	C	T	0.0587	0.008722	0.30087	1.691e-11	35362	TRUE	reported	textfile	0.00127924	45.2918
10499_1_TMEM106A_T106A	TMEM106A	rs10922098	chr1	196695521	T	C	-0.0485	0.008135	0.40011	2.489e-09	35326	TRUE	reported	textfile	0.00100516	35.5422
10499_1_TMEM106A_T106A	TMEM106A	rs10822155	chr10	63311455	A	C	0.0635	0.008018	0.43479	2.372e-15	35339	TRUE	reported	textfile	0.0017717	62.7178
10499_1_TMEM106A_T106A	TMEM106A	rs7157038	chr14	92735683	C	T	0.061	0.008756	0.29162	3.242e-12	35349	TRUE	reported	textfile	0.00137112	48.5315
10499_1_TMEM106A_T106A	TMEM106A	rs72701845	chr14	92750678	A	G	-0.2481	0.025728	0.02439	5.259e-22	35351	TRUE	reported	textfile	0.00262361	92.9859
10499_1_TMEM106A_T106A	TMEM106A	rs2071040	chr3	52830844	G	A	-0.1001	0.00952	0.22348	7.392e-26	35335	TRUE	reported	textfile	0.00311912	110.553
10499_1_TMEM106A_T106A	TMEM106A	rs62258069	chr3	58329536	T	A	-0.0518	0.008385	0.3398	6.512e-10	35345	TRUE	reported	textfile	0.00107859	38.1618
10499_1_TMEM106A_T106A	TMEM106A	rs1293303	chr8	11862718	C	G	-0.0556	0.008059	0.45245	5.233e-12	35364	TRUE	reported	textfile	0.00134413	47.5952
10506_53_PGRMC2_PGRC2	PGRMC2	rs10922098	chr1	196695521	T	C	-0.0453	0.008026	0.40011	1.658e-08	35326	TRUE	reported	textfile	0.000900974	31.8547
10506_53_PGRMC2_PGRC2	PGRMC2	rs7311982	chr12	9162261	C	T	0.0922	0.008582	0.30107	6.357e-27	35375	TRUE	reported	textfile	0.00325217	115.414
10506_53_PGRMC2_PGRC2	PGRMC2	rs11050145	chr12	9303031	A	G	0.0527	0.007989	0.45387	4.215e-11	35373	TRUE	reported	textfile	0.00122866	43.5123
10506_53_PGRMC2_PGRC2	PGRMC2	rs1355538	chr3	165787389	G	A	-0.052	0.008013	0.39847	8.603e-11	35326	TRUE	reported	textfile	0.00119071	42.1106
10507_166_ACRV1_sperm_protein_10	ACRV1	rs10922098	chr1	196695521	T	C	-0.0898	0.008057	0.40011	7.565e-29	35326	TRUE	reported	textfile	0.00350418	124.217
10507_166_ACRV1_sperm_protein_10	ACRV1	rs13379369	chr14	105863077	G	A	-0.1442	0.011189	0.15348	5.255e-38	34955	TRUE	reported	textfile	0.00472912	166.082
10507_166_ACRV1_sperm_protein_10	ACRV1	rs11846842	chr14	105875609	T	A	-0.0564	0.008504	0.34754	3.312e-11	34955	TRUE	reported	textfile	0.00125677	43.9832
10507_166_ACRV1_sperm_protein_10	ACRV1	rs139354903	chr14	106031638	A	G	0.1447	0.025455	0.02652	1.311e-08	34955	TRUE	reported	textfile	0.000923592	32.3122
10507_166_ACRV1_sperm_protein_10	ACRV1	rs1355538	chr3	165787389	G	A	-0.0506	0.008054	0.39847	3.325e-10	35326	TRUE	reported	textfile	0.00111609	39.4687
10507_166_ACRV1_sperm_protein_10	ACRV1	rs451652	chr6	32041507	A	G	0.0667	0.011894	0.13221	2.047e-08	35425	TRUE	reported	textfile	0.000886953	31.4464
10507_166_ACRV1_sperm_protein_10	ACRV1	rs4713498	chr6	32043539	T	G	0.1024	0.016253	0.06413	2.971e-10	35429	TRUE	reported	textfile	0.00111915	39.6925
10511_10_COL6A3_Collagen_alpha_3_VI_	COL6A3	rs139126374	chr2	237000173	A	G	-0.1696	0.026132	0.02237	8.58e-11	35367	TRUE	reported	textfile	0.00118957	42.1194
10511_10_COL6A3_Collagen_alpha_3_VI_	COL6A3	rs2646260	chr2	237369152	G	A	-0.1301	0.008372	0.31548	1.872e-54	35343	TRUE	reported	textfile	0.00678634	241.475
10511_10_COL6A3_Collagen_alpha_3_VI_	COL6A3	rs10922098	chr1	196695521	T	C	-0.0715	0.007922	0.40011	1.797e-19	35326	TRUE	reported	textfile	0.00230063	81.455
10512_13_CSF2RB_IL3RB	CSF2RB	rs78469	chr22	36263142	T	G	0.0501	0.008624	0.43385	6.259e-09	35356	TRUE	reported	textfile	0.000953631	33.7469
10512_13_CSF2RB_IL3RB	CSF2RB	rs77818863	chr22	36916259	G	A	0.2203	0.024858	0.03052	7.834e-19	35355	TRUE	reported	textfile	0.00221657	78.5366
10512_13_CSF2RB_IL3RB	CSF2RB	rs2284031	chr22	36925038	C	T	-0.3277	0.007129	0.40547	1e-200	35356	TRUE	reported	textfile	0.0563928	2112.86
10512_13_CSF2RB_IL3RB	CSF2RB	rs2858236	chr22	36971924	C	A	-0.0958	0.008724	0.38867	4.705e-28	35360	TRUE	reported	textfile	0.00339867	120.58
10512_13_CSF2RB_IL3RB	CSF2RB	rs3218340	chr22	37124855	G	C	-0.0646	0.008605	0.45219	6.032e-14	35359	TRUE	reported	textfile	0.00159137	56.3558
10512_13_CSF2RB_IL3RB	CSF2RB	rs145143750	chr22	37508521	A	C	-0.1731	0.031375	0.018	3.446e-08	35356	TRUE	reported	textfile	0.000860181	30.437
10512_13_CSF2RB_IL3RB	CSF2RB	rs10922098	chr1	196695521	T	C	-0.0613	0.008461	0.40011	4.334e-13	35326	TRUE	reported	textfile	0.00148367	52.4871
10512_13_CSF2RB_IL3RB	CSF2RB	rs113908050	chr22	38291687	C	T	0.1512	0.023045	0.03576	5.342e-11	35348	TRUE	reported	textfile	0.00121634	43.0453
10513_13_KCNIP3_CSEN	KCNIP3	rs7546015	chr1	196694942	CATTCTGTAGGTTGCCT	CATTCTGTAGATTGCCT	-0.0729	0.007889	0.39734	2.437e-20	35326	TRUE	reported	textfile	0.00241139	85.386
10513_13_KCNIP3_CSEN	KCNIP3	rs11628176	chr14	106627121	A	T	0.055	0.009312	0.31155	3.501e-09	34956	TRUE	reported	textfile	0.000996976	34.8831
10513_13_KCNIP3_CSEN	KCNIP3	rs429608	chr6	31962685	A	G	0.0697	0.010716	0.15393	7.813e-11	35429	TRUE	reported	textfile	0.00119268	42.3034
10513_13_KCNIP3_CSEN	KCNIP3	rs28455809	chr6	32557482	C	T	0.0667	0.008419	0.26647	2.334e-15	35427	TRUE	reported	textfile	0.00176859	62.7634
10514_5_PTGDS_PGD2_synthase	PTGDS	rs7040970	chr9	136964561	C	T	0.141	0.008163	0.4943	7.433e-67	35250	TRUE	reported	textfile	0.00839304	298.342
10514_5_PTGDS_PGD2_synthase	PTGDS	rs72704449	chr1	179504138	C	T	0.1066	0.019492	0.04582	4.526e-08	35346	TRUE	reported	textfile	0.000845462	29.9073
10514_5_PTGDS_PGD2_synthase	PTGDS	rs10892301	chr11	118864767	A	G	-0.0504	0.008263	0.43417	1.065e-09	35369	TRUE	reported	textfile	0.00105077	37.2015
10514_5_PTGDS_PGD2_synthase	PTGDS	rs77924615	chr16	20381010	A	G	-0.0805	0.01035	0.19701	7.382e-15	35343	TRUE	reported	textfile	0.0017087	60.4904
10514_5_PTGDS_PGD2_synthase	PTGDS	rs28611065	chr17	2230277	C	T	0.0649	0.011119	0.16415	5.325e-09	35353	TRUE	reported	textfile	0.00096275	34.067
10521_10_MXRA8_MXRA8	MXRA8	rs181929025	chr1	1355705	T	C	-0.3449	0.035471	0.01519	2.394e-22	35295	TRUE	reported	textfile	0.00267156	94.5399
10521_10_MXRA8_MXRA8	MXRA8	rs2313135	chr1	1379087	TTTTGTTGTTG	TTTTTTTGTTG	-0.1317	0.020124	0.04868	5.977e-11	35240	TRUE	reported	textfile	0.00121389	42.8271
10521_10_MXRA8_MXRA8	MXRA8	rs78705678	chr10	17794281	G	A	0.0764	0.008843	0.36741	5.625e-18	35341	TRUE	reported	textfile	0.00210762	74.6385
10521_10_MXRA8_MXRA8	MXRA8	rs2477642	chr10	17821038	C	T	0.0783	0.008584	0.43852	7.387e-20	35339	TRUE	reported	textfile	0.00234892	83.1993
10521_10_MXRA8_MXRA8	MXRA8	rs174536	chr11	61784455	C	A	-0.0486	0.008676	0.39086	2.12e-08	35355	TRUE	reported	textfile	0.000886742	31.3768
10521_10_MXRA8_MXRA8	MXRA8	rs5104	chr11	116821618	T	C	-0.1004	0.012184	0.14054	1.714e-16	35365	TRUE	reported	textfile	0.00191638	67.899
10521_10_MXRA8_MXRA8	MXRA8	rs13329672	chr15	58407738	T	C	0.0868	0.0096	0.26556	1.545e-19	35352	TRUE	reported	textfile	0.00230717	81.7471
10521_10_MXRA8_MXRA8	MXRA8	rs1800588	chr15	58431476	T	C	0.0966	0.010761	0.19095	2.779e-19	35353	TRUE	reported	textfile	0.00227423	80.5795
10521_10_MXRA8_MXRA8	MXRA8	rs3764261	chr16	56959412	A	C	0.0908	0.00907	0.32148	1.367e-23	35357	TRUE	reported	textfile	0.00282652	100.215
10521_10_MXRA8_MXRA8	MXRA8	rs1065853	chr19	44909969	GGGGGGGTGGT	GGGGGGGGGGT	0.1358	0.017922	0.05944	3.534e-14	35354	TRUE	reported	textfile	0.00162137	57.4119
10521_10_MXRA8_MXRA8	MXRA8	rs1260326	chr2	27508073	C	T	0.0577	0.008998	0.34132	1.431e-10	35361	TRUE	reported	textfile	0.00116153	41.1183
10521_10_MXRA8_MXRA8	MXRA8	rs2542941	chr2	171553211	T	C	-0.0679	0.009214	0.30705	1.716e-13	35349	TRUE	reported	textfile	0.00153391	54.3023
10521_10_MXRA8_MXRA8	MXRA8	rs6805055	chr3	99711516	A	T	-0.0603	0.011013	0.18109	4.362e-08	35320	TRUE	reported	textfile	0.000848075	29.9777
10521_10_MXRA8_MXRA8	MXRA8	rs199980439	chr7	73592752	CGTCTCAA	CGTCTCA	0.0722	0.013048	0.11977	3.144e-08	35342	TRUE	reported	textfile	0.000865604	30.6169
10521_10_MXRA8_MXRA8	MXRA8	rs12353096	chr9	92268862	C	T	-0.0526	0.008601	0.41825	9.622e-10	35347	TRUE	reported	textfile	0.00105697	37.3981
10527_22_DHX9_DHX9	DHX9	rs10922098	chr1	196695521	T	C	-0.1735	0.008125	0.40011	3.666e-101	35326	TRUE	reported	textfile	0.0127435	455.961
10527_22_DHX9_DHX9	DHX9	rs11569415	chr19	6716268	A	G	-0.0586	0.009267	0.24276	2.559e-10	35360	TRUE	reported	textfile	0.00112957	39.9846
10527_22_DHX9_DHX9	DHX9	rs1707652	chr3	165761011	T	C	0.1031	0.008603	0.3102	4.322e-33	35327	TRUE	reported	textfile	0.00404901	143.613
10527_22_DHX9_DHX9	DHX9	rs550671	chr6	31976816	T	C	0.1483	0.011456	0.14045	2.51e-38	35428	TRUE	reported	textfile	0.00470782	167.568
10527_22_DHX9_DHX9	DHX9	rs9469195	chr6	32617235	G	C	0.0665	0.008212	0.37544	5.605e-16	35427	TRUE	reported	textfile	0.0018476	65.5724
10527_22_DHX9_DHX9	DHX9	rs9272526	chr6	32638792	A	G	0.0637	0.010533	0.14653	1.468e-09	35426	TRUE	reported	textfile	0.00103135	36.5721
10530_8_PSMB6_PSB6	PSMB6	rs10922098	chr1	196695521	T	C	-0.105	0.00806	0.40011	8.558e-39	35326	TRUE	reported	textfile	0.00478115	169.701
10530_8_PSMB6_PSB6	PSMB6	rs5754116	chr22	32497933	T	C	-0.0541	0.008587	0.30857	2.967e-10	35359	TRUE	reported	textfile	0.00112131	39.6905
10530_8_PSMB6_PSB6	PSMB6	rs1355538	chr3	165787389	G	A	-0.0449	0.008068	0.39847	2.622e-08	35326	TRUE	reported	textfile	0.000875963	30.9697
10530_8_PSMB6_PSB6	PSMB6	rs9501600	chr6	32009122	T	C	0.0776	0.011459	0.15016	1.271e-11	35428	TRUE	reported	textfile	0.00129277	45.857
10535_25_COX6A2_CX6A2	COX6A2	rs10922098	chr1	196695521	T	C	-0.0885	0.007979	0.40011	1.372e-28	35326	TRUE	reported	textfile	0.00347045	123.017
10535_25_COX6A2_CX6A2	COX6A2	rs3794468	chr14	105909014	T	C	0.0598	0.009692	0.20698	6.833e-10	34955	TRUE	reported	textfile	0.00108791	38.0672
10535_25_COX6A2_CX6A2	COX6A2	rs11845744	chr14	105921449	A	C	-0.102	0.012889	0.11007	2.504e-15	34955	TRUE	reported	textfile	0.00178844	62.6235
10535_25_COX6A2_CX6A2	COX6A2	rs62402680	chr6	32007336	C	G	0.0631	0.010301	0.16141	9.034e-10	35428	TRUE	reported	textfile	0.00105802	37.5211
10535_25_COX6A2_CX6A2	COX6A2	rs77311729	chr6	32505240	C	T	0.0595	0.007514	0.37947	2.397e-15	35412	TRUE	reported	textfile	0.00176755	62.6999
10535_25_COX6A2_CX6A2	COX6A2	rs9271732	chr6	32625850	A	G	0.0883	0.008143	0.35454	2.136e-27	35427	TRUE	reported	textfile	0.0033081	117.579
10539_30_CD99L2_C99L2	CD99L2	rs10922098	chr1	196695521	T	C	-0.1412	0.008081	0.40011	2.296e-68	35326	TRUE	reported	textfile	0.00856855	305.291
10539_30_CD99L2_C99L2	CD99L2	rs704	chr17	28367840	A	G	0.0642	0.007937	0.49189	6.019e-16	35348	TRUE	reported	textfile	0.00184752	65.4233
10539_30_CD99L2_C99L2	CD99L2	rs1355538	chr3	165787389	G	A	-0.0605	0.008091	0.39847	7.572e-14	35326	TRUE	reported	textfile	0.00158025	55.909
10539_30_CD99L2_C99L2	CD99L2	rs28573154	chr6	32008772	A	G	0.1129	0.011053	0.145	1.71e-24	35428	TRUE	reported	textfile	0.00293632	104.329
10539_30_CD99L2_C99L2	CD99L2	rs7774739	chr6	32041524	G	A	0.0903	0.011062	0.17585	3.272e-16	35425	TRUE	reported	textfile	0.00187751	66.6321
10539_30_CD99L2_C99L2	CD99L2	rs9271766	chr6	32626382	GGCATCTACAG	GGCATCTACAA	0.0578	0.010428	0.17434	2.973e-08	35425	TRUE	reported	textfile	0.000866497	30.7206
10546_2_TSPEAR_TSEAR	TSPEAR	rs1451915	chr1	196058002	A	C	0.0661	0.011467	0.13641	8.205e-09	35323	TRUE	reported	textfile	0.000939804	33.226
10546_2_TSPEAR_TSEAR	TSPEAR	rs10922098	chr1	196695521	T	C	-0.1931	0.008034	0.40011	1.202e-127	35326	TRUE	reported	textfile	0.0160902	577.665
10546_2_TSPEAR_TSEAR	TSPEAR	rs2686395	chr3	165767231	C	T	-0.0876	0.008523	0.3101	8.849e-25	35327	TRUE	reported	textfile	0.0029814	105.633
10546_2_TSPEAR_TSEAR	TSPEAR	rs389512	chr6	31979817	C	G	0.1335	0.011318	0.14145	4.111e-32	35428	TRUE	reported	textfile	0.00391178	139.123
10546_2_TSPEAR_TSEAR	TSPEAR	rs28645249	chr6	32557458	C	T	0.0742	0.008678	0.26162	1.224e-17	35426	TRUE	reported	textfile	0.00205945	73.1045
10550_37_BMPR1B_BMP_RIB	BMPR1B	rs10922098	chr1	196695521	T	C	-0.1715	0.008179	0.40011	1.257e-97	35326	TRUE	reported	textfile	0.0122931	439.646
10550_37_BMPR1B_BMP_RIB	BMPR1B	rs1707652	chr3	165761011	T	C	0.085	0.00867	0.3102	1.083e-22	35327	TRUE	reported	textfile	0.00271339	96.1114
10550_37_BMPR1B_BMP_RIB	BMPR1B	rs555007	chr6	31882555	C	T	0.1058	0.01497	0.07832	1.579e-12	35429	TRUE	reported	textfile	0.00140785	49.9463
10550_37_BMPR1B_BMP_RIB	BMPR1B	rs550671	chr6	31976816	T	C	0.1333	0.011538	0.14045	7.131e-31	35428	TRUE	reported	textfile	0.00375335	133.467
10551_7_LAT_LAT	LAT	rs761972	chr14	105733519	G	C	0.0876	0.014483	0.0781	1.461e-09	35087	TRUE	reported	textfile	0.00104158	36.5819
10551_7_LAT_LAT	LAT	rs2093214	chr14	105877986	G	A	0.0449	0.007932	0.48262	1.511e-08	34953	TRUE	reported	textfile	0.000915893	32.0407
10551_7_LAT_LAT	LAT	rs113556713	chr14	105924710	G	T	0.1987	0.012788	0.10861	1.926e-54	34955	TRUE	reported	textfile	0.00685949	241.416
10551_7_LAT_LAT	LAT	rs12586321	chr14	105952978	G	A	0.0632	0.007934	0.49135	1.638e-15	34955	TRUE	reported	textfile	0.00181198	63.449
10551_7_LAT_LAT	LAT	rs79327907	chr6	32487800	T	A	0.0478	0.008355	0.41743	1.057e-08	35415	TRUE	reported	textfile	0.000923367	32.7294
10551_7_LAT_LAT	LAT	rs9273429	chr6	32659679	A	G	0.0677	0.007804	0.4381	4.123e-18	35427	TRUE	reported	textfile	0.00211976	75.252
10552_88_KLRC4_NKG2F	KLRC4	rs572515	chr1	196677131	G	A	-0.064	0.008226	0.3973	7.254e-15	35326	TRUE	reported	textfile	0.00171058	60.5282
10552_88_KLRC4_NKG2F	KLRC4	rs1707652	chr3	165761011	T	C	0.0618	0.008678	0.3102	1.067e-12	35327	TRUE	reported	textfile	0.00143353	50.7123
10552_88_KLRC4_NKG2F	KLRC4	rs6993770	chr8	105569300	T	A	-0.0798	0.009665	0.22448	1.504e-16	35353	TRUE	reported	textfile	0.00192459	68.1675
10557_6_TEX29_TEX29	TEX29	rs41452950	chr1	56954954	G	A	0.2613	0.018314	0.05176	3.457e-46	35358	TRUE	reported	textfile	0.00572442	203.558
10557_6_TEX29_TEX29	TEX29	rs617283	chr1	56956102	T	A	0.2612	0.01831	0.05175	3.611e-46	35357	TRUE	reported	textfile	0.00572271	203.491
10557_6_TEX29_TEX29	TEX29	rs12529130	chr6	31788532	A	C	0.0696	0.01248	0.11295	2.451e-08	35427	TRUE	reported	textfile	0.00087715	31.1003
10557_6_TEX29_TEX29	TEX29	rs6458	chr6	32039847	G	A	0.0939	0.01205	0.12614	6.573e-15	35428	TRUE	reported	textfile	0.00171107	60.7201
10557_6_TEX29_TEX29	TEX29	rs9801685	chr7	93168318	A	G	0.0772	0.014072	0.09063	4.111e-08	35347	TRUE	reported	textfile	0.000850748	30.0953
10557_6_TEX29_TEX29	TEX29	rs76342676	chr7	94660581	T	C	0.2071	0.028635	0.02104	4.749e-13	35340	TRUE	reported	textfile	0.00147794	52.3048
10557_6_TEX29_TEX29	TEX29	rs854547	chr7	95294544	A	G	-0.261	0.008132	0.40137	1e-200	35337	TRUE	reported	textfile	0.0283255	1030.06
10557_6_TEX29_TEX29	TEX29	rs374185817	chr7	95313618	ATGTGTGTGTGTGTG	ATGTGTGTGTG	-0.1593	0.012832	0.11327	2.197e-35	35337	TRUE	reported	textfile	0.00434233	154.106
10557_6_TEX29_TEX29	TEX29	rs2922965	chr7	96822559	G	T	-0.1423	0.021736	0.03498	5.883e-11	35337	TRUE	reported	textfile	0.00121142	42.8574
10557_6_TEX29_TEX29	TEX29	rs57971788	chr7	98327356	GTAAATAAATAAATAAA	GTAAATAAA	0.1538	0.026747	0.02179	8.915e-09	35356	TRUE	reported	textfile	0.000934315	33.0627
10557_6_TEX29_TEX29	TEX29	rs72760268	chr9	121196169	T	C	0.249	0.041206	0.01017	1.515e-09	35361	TRUE	reported	textfile	0.00103158	36.5135
10558_26_PCDH9_PCDH9	PCDH9	rs192652452	chr13	66130832	G	A	0.3516	0.035408	0.01404	3.087e-23	35337	TRUE	reported	textfile	0.00278263	98.5985
10558_26_PCDH9_PCDH9	PCDH9	rs4396423	chr13	66715735	T	C	0.0977	0.008847	0.35099	2.371e-28	35341	TRUE	reported	textfile	0.00343892	121.947
10558_26_PCDH9_PCDH9	PCDH9	rs9571710	chr13	67065009	T	G	0.196	0.009574	0.26606	3.893e-93	35344	TRUE	reported	textfile	0.011719	419.084
10558_26_PCDH9_PCDH9	PCDH9	rs5804316	chr13	67220270	AT	A	-0.2933	0.013358	0.1144	7.505e-107	35347	TRUE	reported	textfile	0.0134557	482.077
10558_26_PCDH9_PCDH9	PCDH9	rs7087507	chr10	61985930	G	A	0.0613	0.009207	0.28935	2.777e-11	35339	TRUE	reported	textfile	0.00125281	44.3262
10558_26_PCDH9_PCDH9	PCDH9	rs7310615	chr12	111427245	G	C	-0.0537	0.008683	0.37607	6.222e-10	35358	TRUE	reported	textfile	0.00108057	38.2459
10558_26_PCDH9_PCDH9	PCDH9	rs9738226	chr12	120985856	G	A	0.0765	0.008783	0.35359	3.048e-18	35353	TRUE	reported	textfile	0.00214131	75.8599
10558_26_PCDH9_PCDH9	PCDH9	rs7327146	chr13	62379845	AGAACT	AAAACT	0.084	0.012825	0.12633	5.766e-11	35336	TRUE	reported	textfile	0.00121255	42.8962
10558_26_PCDH9_PCDH9	PCDH9	rs147278277	chr13	68631674	T	A	0.1451	0.024699	0.02988	4.238e-09	35346	TRUE	reported	textfile	0.000975466	34.5105
10558_26_PCDH9_PCDH9	PCDH9	rs950941	chr13	70958033	T	A	-0.0562	0.009098	0.32442	6.537e-10	35347	TRUE	reported	textfile	0.00107835	38.1554
10558_26_PCDH9_PCDH9	PCDH9	rs2786946	chr13	100693788	C	G	0.1266	0.009058	0.33297	2.172e-44	35348	TRUE	reported	textfile	0.00549597	195.334
10558_26_PCDH9_PCDH9	PCDH9	rs55823018	chr16	88468834	T	C	0.0559	0.009272	0.29597	1.651e-09	35308	TRUE	reported	textfile	0.00102839	36.3456
10558_26_PCDH9_PCDH9	PCDH9	rs55714927	chr17	7176997	T	C	0.0778	0.010351	0.21166	5.642e-14	35358	TRUE	reported	textfile	0.00159519	56.4898
10558_26_PCDH9_PCDH9	PCDH9	rs736289	chr19	33266156	C	T	0.0538	0.008807	0.3465	1.005e-09	35351	TRUE	reported	textfile	0.00105451	37.315
10558_26_PCDH9_PCDH9	PCDH9	rs142546236	chr22	38864217	CTATTTCTT	CTATTTCT	0.0861	0.012549	0.12727	6.834e-12	35352	TRUE	reported	textfile	0.00132983	47.0721
10558_26_PCDH9_PCDH9	PCDH9	rs11720167	chr3	165768357	G	T	0.0587	0.01069	0.19032	3.991e-08	35327	TRUE	reported	textfile	0.000852793	30.1506
10558_26_PCDH9_PCDH9	PCDH9	rs3887925	chr3	186947857	T	C	0.0585	0.008451	0.49542	4.451e-12	35356	TRUE	reported	textfile	0.00135346	47.9149
10558_26_PCDH9_PCDH9	PCDH9	rs7660227	chr4	108603549	AG	AT	0.0479	0.008596	0.48651	2.511e-08	35344	TRUE	reported	textfile	0.000877771	31.0494
10558_26_PCDH9_PCDH9	PCDH9	rs700589	chr5	88812636	A	T	0.0538	0.008973	0.32648	2.026e-09	35332	TRUE	reported	textfile	0.00101643	35.9472
10558_26_PCDH9_PCDH9	PCDH9	rs77341267	chr5	158968629	C	T	-0.0974	0.017835	0.0583	4.73e-08	35357	TRUE	reported	textfile	0.000842811	29.8227
10558_26_PCDH9_PCDH9	PCDH9	rs7840212	chr8	129587001	T	C	-0.0674	0.008949	0.32442	5.011e-14	35360	TRUE	reported	textfile	0.00160163	56.7213
10558_26_PCDH9_PCDH9	PCDH9	rs10984499	chr9	97953107	A	G	-0.0636	0.008754	0.35268	3.725e-13	35333	TRUE	reported	textfile	0.00149167	52.7809
10560_1_ITM2C_ITM2C	ITM2C	rs10922098	chr1	196695521	T	C	-0.0786	0.007979	0.40011	6.793e-23	35326	TRUE	reported	textfile	0.00273944	97.0339
10560_1_ITM2C_ITM2C	ITM2C	rs893522	chr3	165842830	C	A	0.0966	0.016868	0.05998	1.023e-08	35327	TRUE	reported	textfile	0.000927507	32.7946
10560_1_ITM2C_ITM2C	ITM2C	rs28573154	chr6	32008772	A	G	0.0715	0.010892	0.145	5.218e-11	35428	TRUE	reported	textfile	0.00121485	43.0896
10560_1_ITM2C_ITM2C	ITM2C	rs148919153	chr9	122605589	G	A	0.2283	0.034183	0.01389	2.41e-11	35352	TRUE	reported	textfile	0.00126017	44.6033
10561_5_PGLYRP3_PGRP_I_alpha	PGLYRP3	rs141738509	chr1	153340595	C	A	-0.1795	0.027834	0.02076	1.126e-10	35351	TRUE	reported	textfile	0.00117507	41.5866
10561_5_PGLYRP3_PGRP_I_alpha	PGLYRP3	rs10922098	chr1	196695521	T	C	-0.1593	0.008121	0.40011	1.126e-85	35326	TRUE	reported	textfile	0.0107749	384.758
10561_5_PGLYRP3_PGRP_I_alpha	PGLYRP3	rs1047286	chr19	6713251	A	G	-0.0535	0.009317	0.24066	9.355e-09	35360	TRUE	reported	textfile	0.000931619	32.9709
10561_5_PGLYRP3_PGRP_I_alpha	PGLYRP3	rs12478841	chr2	27588855	G	A	0.0562	0.009611	0.21569	4.985e-09	35361	TRUE	reported	textfile	0.000966031	34.1909
10561_5_PGLYRP3_PGRP_I_alpha	PGLYRP3	rs9864801	chr3	165730789	TAGAGAG	TATAGAG	-0.0747	0.008072	0.41936	2.151e-20	35327	TRUE	reported	textfile	0.00241836	85.6356
10561_5_PGLYRP3_PGRP_I_alpha	PGLYRP3	rs138073993	chr3	166034304	AATTTTTTCTTTTTTTTTG	AATTTTTTTTTTTTTTTG	0.0662	0.012107	0.12422	4.551e-08	35327	TRUE	reported	textfile	0.000845607	29.8964
10561_5_PGLYRP3_PGRP_I_alpha	PGLYRP3	rs2075798	chr6	31878964	A	C	0.1073	0.014862	0.0783	5.203e-13	35429	TRUE	reported	textfile	0.00146909	52.1219
10561_5_PGLYRP3_PGRP_I_alpha	PGLYRP3	rs550671	chr6	31976816	T	C	0.1251	0.011454	0.14045	9.083e-28	35428	TRUE	reported	textfile	0.00335578	119.282
10565_19_SLITRK3_SLIK3	SLITRK3	rs80336735	chr3	164927647	C	A	-0.1232	0.013889	0.09881	7.278e-19	35330	TRUE	reported	textfile	0.00222213	78.6783
10565_19_SLITRK3_SLIK3	SLITRK3	rs62282368	chr3	165192568	AGAAAAGAAAAAGAAAAAA	TGAAAAGAAAAAGAAAAAA	-0.4935	0.009356	0.11041	1e-200	35328	TRUE	reported	textfile	0.0730049	2782.08
10565_19_SLITRK3_SLIK3	SLITRK3	rs79598313	chr1	26958422	T	C	0.2346	0.034729	0.0134	1.426e-11	35358	TRUE	reported	textfile	0.00128891	45.6296
10565_19_SLITRK3_SLIK3	SLITRK3	rs7540799	chr1	151825217	T	C	0.0631	0.011187	0.15738	1.694e-08	35349	TRUE	reported	textfile	0.000899215	31.8132
10565_19_SLITRK3_SLIK3	SLITRK3	rs10761727	chr10	63235733	T	C	-0.0569	0.008181	0.47803	3.523e-12	35339	TRUE	reported	textfile	0.00136698	48.3712
10565_19_SLITRK3_SLIK3	SLITRK3	rs1519125	chr11	16223042	C	G	0.0459	0.008282	0.40827	2.985e-08	35357	TRUE	reported	textfile	0.000867965	30.7136
10565_19_SLITRK3_SLIK3	SLITRK3	rs2259820	chr12	120997539	T	C	-0.0645	0.009002	0.2883	7.765e-13	35353	TRUE	reported	textfile	0.00145006	51.3354
10565_19_SLITRK3_SLIK3	SLITRK3	rs74397112	chr12	132517525	T	C	0.0621	0.011039	0.16588	1.849e-08	34856	TRUE	reported	textfile	0.000907094	31.6445
10565_19_SLITRK3_SLIK3	SLITRK3	rs57526361	chr16	30635175	A	G	-0.0501	0.00848	0.36365	3.466e-09	35358	TRUE	reported	textfile	0.000986206	34.9027
10565_19_SLITRK3_SLIK3	SLITRK3	rs56292801	chr16	88468933	A	G	0.0682	0.009478	0.25442	6.234e-13	35308	TRUE	reported	textfile	0.00146429	51.7739
10565_19_SLITRK3_SLIK3	SLITRK3	rs12601665	chr17	49244902	G	C	0.0685	0.0082	0.47345	6.635e-17	35353	TRUE	reported	textfile	0.00197002	69.7797
10565_19_SLITRK3_SLIK3	SLITRK3	rs28432811	chr17	49260994	GTGCGTGTGTGTGTGTGTGTGTGTGC	GTGCGTGTGTGTGTGTGTGTGTGTGT	0.086	0.013571	0.10137	2.341e-10	35357	TRUE	reported	textfile	0.0011345	40.1558
10565_19_SLITRK3_SLIK3	SLITRK3	rs273492	chr19	18127072	A	G	-0.0547	0.009491	0.24761	8.246e-09	35342	TRUE	reported	textfile	0.00093897	33.2144
10565_19_SLITRK3_SLIK3	SLITRK3	rs41278228	chr20	63963478	A	G	0.0838	0.010276	0.20241	3.493e-16	34853	TRUE	reported	textfile	0.00190446	66.499
10565_19_SLITRK3_SLIK3	SLITRK3	rs1154988	chr3	136206349	A	T	-0.0977	0.009922	0.22728	7.049e-23	35349	TRUE	reported	textfile	0.00273542	96.9541
10565_19_SLITRK3_SLIK3	SLITRK3	rs2036291	chr3	152349004	G	A	0.0456	0.008326	0.44401	4.328e-08	35337	TRUE	reported	textfile	0.000848123	29.9939
10565_19_SLITRK3_SLIK3	SLITRK3	rs11924462	chr3	163413410	TTTG	CTTG	-0.0636	0.008463	0.38764	5.704e-14	35329	TRUE	reported	textfile	0.00159603	56.473
10565_19_SLITRK3_SLIK3	SLITRK3	rs114464925	chr3	166349458	T	G	0.1608	0.022172	0.03638	4.095e-13	35342	TRUE	reported	textfile	0.00148602	52.5942
10565_19_SLITRK3_SLIK3	SLITRK3	rs147150049	chr3	166665549	G	A	-0.3157	0.036974	0.01226	1.36e-17	35342	TRUE	reported	textfile	0.00205859	72.9007
10565_19_SLITRK3_SLIK3	SLITRK3	rs75357795	chr3	167761101	G	C	-0.1828	0.02952	0.02031	5.922e-10	35342	TRUE	reported	textfile	0.00108382	38.3438
10565_19_SLITRK3_SLIK3	SLITRK3	rs2111557	chr3	169607833	T	C	0.0525	0.008297	0.48945	2.491e-10	35345	TRUE	reported	textfile	0.00113151	40.0361
10565_19_SLITRK3_SLIK3	SLITRK3	rs9462852	chr6	42939589	T	C	-0.1313	0.017678	0.05885	1.109e-13	35355	TRUE	reported	textfile	0.00155788	55.1618
10565_19_SLITRK3_SLIK3	SLITRK3	rs2749005	chr6	52756635	G	T	-0.058	0.008699	0.33245	2.597e-11	35353	TRUE	reported	textfile	0.00125587	44.4521
10565_19_SLITRK3_SLIK3	SLITRK3	rs7740107	chr6	130053316	A	T	-0.0546	0.009309	0.26238	4.485e-09	35355	TRUE	reported	textfile	0.000972089	34.3997
10565_19_SLITRK3_SLIK3	SLITRK3	rs36170987	chr7	259884	T	G	-0.0686	0.008187	0.46293	5.327e-17	35310	TRUE	reported	textfile	0.00198444	70.206
10565_19_SLITRK3_SLIK3	SLITRK3	rs186735625	chr7	28180337	T	C	0.1064	0.015477	0.07645	6.209e-12	35362	TRUE	reported	textfile	0.00133473	47.2591
10565_19_SLITRK3_SLIK3	SLITRK3	rs148190310	chr7	148867046	A	G	0.1273	0.022086	0.03692	8.221e-09	35362	TRUE	reported	textfile	0.000938595	33.2199
10565_19_SLITRK3_SLIK3	SLITRK3	rs2976842	chr8	8432389	A	T	-0.0443	0.0081	0.44317	4.52e-08	35375	TRUE	reported	textfile	0.000844839	29.9098
10565_19_SLITRK3_SLIK3	SLITRK3	rs722740	chr8	115949755	T	C	-0.0486	0.008345	0.39677	5.747e-09	35337	TRUE	reported	textfile	0.0009589	33.9153
10569_28_SCGB1A1_Urinary_protein_1	SCGB1A1	rs187347153	chr1	16388188	C	A	-0.1415	0.025619	0.02573	3.329e-08	35374	TRUE	reported	textfile	0.000861648	30.5045
10569_28_SCGB1A1_Urinary_protein_1	SCGB1A1	rs57585017	chr1	16646562	A	G	-0.181	0.015637	0.07738	5.503e-31	35370	TRUE	reported	textfile	0.00377375	133.976
10569_28_SCGB1A1_Urinary_protein_1	SCGB1A1	rs12217103	chr1	16949400	T	A	-0.2814	0.009091	0.27414	1e-200	35371	TRUE	reported	textfile	0.0263736	958.077
10569_28_SCGB1A1_Urinary_protein_1	SCGB1A1	rs35496797	chr1	17010050	C	G	-0.1046	0.011393	0.15338	4.279e-20	35375	TRUE	reported	textfile	0.00237715	84.2874
10569_28_SCGB1A1_Urinary_protein_1	SCGB1A1	rs61767275	chr1	17066032	G	C	0.185	0.025075	0.02639	1.609e-13	35375	TRUE	reported	textfile	0.00153638	54.4298
10569_28_SCGB1A1_Urinary_protein_1	SCGB1A1	rs203688	chr1	196703255	A	G	-0.0482	0.008396	0.39961	9.437e-09	35327	TRUE	reported	textfile	0.000932046	32.9553
10569_28_SCGB1A1_Urinary_protein_1	SCGB1A1	rs1126605	chr12	7089608	T	C	0.2266	0.013924	0.09116	1.498e-59	35378	TRUE	reported	textfile	0.00743052	264.83
10569_28_SCGB1A1_Urinary_protein_1	SCGB1A1	rs1355538	chr3	165787389	G	A	-0.0786	0.008312	0.39847	3.208e-21	35326	TRUE	reported	textfile	0.00252489	89.4148
10569_28_SCGB1A1_Urinary_protein_1	SCGB1A1	rs7614709	chr3	186675997	A	G	0.094	0.009552	0.23639	7.497e-23	35356	TRUE	reported	textfile	0.00273159	96.8373
10569_28_SCGB1A1_Urinary_protein_1	SCGB1A1	rs143819005	chr7	151220805	C	T	0.067	0.011253	0.15473	2.614e-09	35362	TRUE	reported	textfile	0.00100148	35.4477
10571_14_MGAT1_MGAT1	MGAT1	rs634501	chr5	180791668	G	A	0.0628	0.008987	0.25799	2.797e-12	35309	TRUE	reported	textfile	0.00138103	48.8276
10571_14_MGAT1_MGAT1	MGAT1	rs10922098	chr1	196695521	T	C	-0.0667	0.00801	0.40011	8.314e-17	35326	TRUE	reported	textfile	0.00195903	69.3365
10571_14_MGAT1_MGAT1	MGAT1	rs4448834	chr14	106715151	T	C	-0.0887	0.008021	0.36848	1.982e-28	34957	TRUE	reported	textfile	0.0034861	122.283
10571_14_MGAT1_MGAT1	MGAT1	rs28873836	chr19	51811402	C	G	-0.0545	0.00877	0.27564	5.145e-10	35372	TRUE	reported	textfile	0.00109059	38.6162
10571_14_MGAT1_MGAT1	MGAT1	rs41285751	chr6	31932038	T	G	0.0854	0.014291	0.08277	2.287e-09	35429	TRUE	reported	textfile	0.00100692	35.708
10571_14_MGAT1_MGAT1	MGAT1	rs41556615	chr6	32521981	C	T	0.0653	0.007971	0.41925	2.557e-16	35427	TRUE	reported	textfile	0.00189079	67.1083
10572_65_CST8_CST8	CST8	rs10922094	chr1	196692375	CATTA	GATTA	-0.1613	0.008506	0.40155	3.446e-80	35327	TRUE	reported	textfile	0.0100766	359.578
10572_65_CST8_CST8	CST8	rs11535840	chr11	71515717	A	G	0.1529	0.021307	0.03917	7.17e-13	35361	TRUE	reported	textfile	0.00145417	51.4927
10572_65_CST8_CST8	CST8	rs200957441	chr11	72156868	TT	T	0.1514	0.013302	0.11088	5.14e-30	35361	TRUE	reported	textfile	0.0036501	129.537
10572_65_CST8_CST8	CST8	rs117199639	chr11	74348205	TCGCTG	TCGCCG	0.1579	0.027592	0.02324	1.048e-08	35359	TRUE	reported	textfile	0.000925328	32.7471
10572_65_CST8_CST8	CST8	rs3748338	chr14	20699417	T	A	0.0874	0.011615	0.15453	5.292e-14	35324	TRUE	reported	textfile	0.00160036	56.6187
10572_65_CST8_CST8	CST8	rs41324748	chr17	35498384	G	A	-0.5803	0.042042	0.01015	2.45e-43	35351	TRUE	reported	textfile	0.00536046	190.508
10572_65_CST8_CST8	CST8	rs117517474	chr17	35556493	C	T	-0.2423	0.040959	0.01071	3.304e-09	35358	TRUE	reported	textfile	0.00098876	34.9932
10572_65_CST8_CST8	CST8	rs4251784	chr17	35844448	A	G	-0.2631	0.02071	0.04233	5.624e-37	35358	TRUE	reported	textfile	0.00454377	161.383
10572_65_CST8_CST8	CST8	rs112930619	chr17	35961002	C	A	-0.7924	0.026145	0.02581	1e-200	35354	TRUE	reported	textfile	0.0253241	918.517
10572_65_CST8_CST8	CST8	rs146038760	chr17	35976644	CTCTCTCTCTTTTTTTT	CTCTCTCTCTCTTTTTTT	-0.7923	0.026048	0.02613	1e-200	35350	TRUE	reported	textfile	0.0255047	925.137
10572_65_CST8_CST8	CST8	rs150951362	chr17	35977228	A	G	-0.7549	0.021873	0.03577	1e-200	35354	TRUE	reported	textfile	0.0325936	1191.07
10572_65_CST8_CST8	CST8	rs139210698	chr17	38301114	A	C	-0.2302	0.028736	0.02285	1.138e-15	35361	TRUE	reported	textfile	0.00181153	64.1702
10572_65_CST8_CST8	CST8	rs1707652	chr3	165761011	T	C	0.065	0.009007	0.3102	5.333e-13	35327	TRUE	reported	textfile	0.00147204	52.0765
10572_65_CST8_CST8	CST8	rs72548024	chr6	31832870	ATATT	ATTT	0.0952	0.011227	0.16365	2.256e-17	35427	TRUE	reported	textfile	0.0020255	71.8988
10572_65_CST8_CST8	CST8	rs41285751	chr6	31932038	T	G	0.2231	0.01519	0.08277	7.805e-49	35429	TRUE	reported	textfile	0.00605185	215.704
10572_65_CST8_CST8	CST8	rs451652	chr6	32041507	A	G	0.1731	0.01258	0.13221	4.411e-43	35425	TRUE	reported	textfile	0.00531628	189.325
10572_65_CST8_CST8	CST8	rs67322126	chr6	32539982	G	A	0.0617	0.009703	0.22906	2.035e-10	35427	TRUE	reported	textfile	0.00114006	40.4328
10574_10_AXL_AXL	AXL	rs143728110	chr17	34559913	T	G	-0.3483	0.035694	0.01399	1.706e-22	35359	TRUE	reported	textfile	0.00268565	95.2121
10574_10_AXL_AXL	AXL	rs141462616	chr17	35834855	A	C	0.2184	0.038715	0.01152	1.688e-08	35358	TRUE	reported	textfile	0.000899225	31.8216
10574_10_AXL_AXL	AXL	rs146211397	chr17	36041115	TGATGATGATGATGATGATGATGATGATGATGATGA	TGATGATGATGATGATGATGATGATGATGATGATGATAT	-0.1958	0.017267	0.06091	8.353e-30	35355	TRUE	reported	textfile	0.0036238	128.578
10574_10_AXL_AXL	AXL	rs11080372	chr17	36075679	G	A	-0.1001	0.008342	0.43422	3.579e-33	35357	TRUE	reported	textfile	0.0040559	143.98
10574_10_AXL_AXL	AXL	rs4796158	chr17	36121125	A	G	-0.0597	0.008779	0.36962	1.043e-11	35354	TRUE	reported	textfile	0.00130633	46.2417
10574_10_AXL_AXL	AXL	rs4603604	chr17	36146748	T	C	0.2883	0.008728	0.45762	1e-200	35354	TRUE	reported	textfile	0.0299379	1091.03
10574_10_AXL_AXL	AXL	rs9330240	chr17	36618251	T	C	-0.4399	0.017077	0.0631	2.545e-146	35366	TRUE	reported	textfile	0.0184173	663.529
10574_10_AXL_AXL	AXL	rs75240299	chr17	37399772	A	G	-0.0657	0.010777	0.17783	1.086e-09	35368	TRUE	reported	textfile	0.00104971	37.163
10574_10_AXL_AXL	AXL	rs61080193	chr3	45387850	G	A	0.1088	0.019067	0.04859	1.155e-08	35334	TRUE	reported	textfile	0.000920662	32.5588
10574_10_AXL_AXL	AXL	rs113341849	chr3	46342713	A	G	0.3179	0.01234	0.11937	2.348e-146	35331	TRUE	reported	textfile	0.0184379	663.63
10575_31_PUF60_PUF60	PUF60	rs10922094	chr1	196692375	CATTA	GATTA	-0.0596	0.008096	0.40155	1.812e-13	35327	TRUE	reported	textfile	0.00153172	54.191
10575_31_PUF60_PUF60	PUF60	rs4795734	chr17	33030407	A	G	-0.0517	0.009316	0.23628	2.865e-08	35360	TRUE	reported	textfile	0.000870225	30.7962
10575_31_PUF60_PUF60	PUF60	rs28873836	chr19	51811402	C	G	-0.1014	0.008848	0.27564	2.084e-30	35372	TRUE	reported	textfile	0.00369927	131.329
10575_31_PUF60_PUF60	PUF60	rs4801902	chr19	51936045	T	C	0.098	0.016013	0.0647	9.353e-10	35372	TRUE	reported	textfile	0.00105776	37.4526
10575_31_PUF60_PUF60	PUF60	rs3129754	chr6	32615269	G	A	0.0456	0.007903	0.4942	7.922e-09	35427	TRUE	reported	textfile	0.000938866	33.2906
10580_14_SFTA2_SFTA2	SFTA2	rs10922098	chr1	196695521	T	C	-0.1257	0.008031	0.40011	3.217e-55	35326	TRUE	reported	textfile	0.00688709	244.967
10580_14_SFTA2_SFTA2	SFTA2	rs6445035	chr3	165762312	A	G	0.1032	0.010007	0.1904	6.184e-25	35327	TRUE	reported	textfile	0.00300151	106.347
10580_14_SFTA2_SFTA2	SFTA2	rs3863087	chr3	165792099	A	G	-0.0867	0.013611	0.09559	1.894e-10	35326	TRUE	reported	textfile	0.00114727	40.5727
10580_14_SFTA2_SFTA2	SFTA2	rs28573154	chr6	32008772	A	G	0.1041	0.010966	0.145	2.254e-21	35428	TRUE	reported	textfile	0.0025372	90.1115
10580_14_SFTA2_SFTA2	SFTA2	rs7774739	chr6	32041524	G	A	0.0937	0.010989	0.17585	1.509e-17	35425	TRUE	reported	textfile	0.00204815	72.7007
10582_36_POMK_SG196	POMK	rs10922098	chr1	196695521	T	C	-0.1699	0.008066	0.40011	1.745e-98	35326	TRUE	reported	textfile	0.0124038	443.655
10582_36_POMK_SG196	POMK	rs141575023	chr14	105904512	T	C	0.0715	0.012099	0.12748	3.425e-09	34955	TRUE	reported	textfile	0.000998091	34.9211
10582_36_POMK_SG196	POMK	rs1047286	chr19	6713251	A	G	-0.053	0.009273	0.24066	1.093e-08	35360	TRUE	reported	textfile	0.000922992	32.6653
10582_36_POMK_SG196	POMK	rs2686395	chr3	165767231	C	T	-0.0861	0.008551	0.3101	7.534e-24	35327	TRUE	reported	textfile	0.00286168	101.379
10582_36_POMK_SG196	POMK	rs3099847	chr6	31455283	T	C	0.0788	0.014424	0.09144	4.683e-08	35426	TRUE	reported	textfile	0.000841769	29.844
10582_36_POMK_SG196	POMK	rs555007	chr6	31882555	C	T	0.1076	0.014771	0.07832	3.226e-13	35429	TRUE	reported	textfile	0.00149553	53.0616
10582_36_POMK_SG196	POMK	rs550671	chr6	31976816	T	C	0.1349	0.011381	0.14045	2.068e-32	35428	TRUE	reported	textfile	0.00395	140.488
10584_7_NDUFS4_NDUS4	NDUFS4	rs7535761	chr1	180559062	A	C	-0.0476	0.007067	0.49181	1.629e-11	35344	TRUE	reported	textfile	0.00128195	45.3648
10584_7_NDUFS4_NDUS4	NDUFS4	rs6660584	chr1	182761873	G	A	-0.0506	0.007042	0.48128	6.7e-13	35350	TRUE	reported	textfile	0.00145843	51.6279
10584_7_NDUFS4_NDUS4	NDUFS4	rs6664577	chr1	185482968	A	G	-0.0934	0.009794	0.15439	1.482e-21	35340	TRUE	reported	textfile	0.00256679	90.9387
10584_7_NDUFS4_NDUS4	NDUFS4	rs77333802	chr1	190633964	T	C	0.1437	0.020959	0.0302	7.066e-12	35327	TRUE	reported	textfile	0.00132889	47.0054
10584_7_NDUFS4_NDUS4	NDUFS4	rs12035228	chr1	196110779	A	G	-0.0912	0.00813	0.25269	3.319e-29	35325	TRUE	reported	textfile	0.00354962	125.83
10584_7_NDUFS4_NDUS4	NDUFS4	rs11588705	chr1	196117980	T	C	-0.6217	0.020448	0.03027	1e-200	35325	TRUE	reported	textfile	0.0255011	924.348
10584_7_NDUFS4_NDUS4	NDUFS4	rs148789508	chr1	196146044	A	G	-0.3731	0.031221	0.01251	6.461e-33	35325	TRUE	reported	textfile	0.00402645	142.801
10584_7_NDUFS4_NDUS4	NDUFS4	rs151334895	chr1	196238740	C	T	-0.5948	0.017314	0.0428	1e-200	35323	TRUE	reported	textfile	0.0323308	1180.11
10584_7_NDUFS4_NDUS4	NDUFS4	rs116119767	chr1	196246962	T	C	0.4131	0.030374	0.01363	3.976e-42	35325	TRUE	reported	textfile	0.00520902	184.962
10584_7_NDUFS4_NDUS4	NDUFS4	rs72732236	chr1	196358246	TA	TT	0.3549	0.016813	0.04657	6.696e-99	35324	TRUE	reported	textfile	0.0124568	445.551
10584_7_NDUFS4_NDUS4	NDUFS4	rs79707161	chr1	196391832	G	A	0.3436	0.018912	0.03594	9.229e-74	35324	TRUE	reported	textfile	0.0092581	330.071
10584_7_NDUFS4_NDUS4	NDUFS4	rs114990940	chr1	196505596	A	G	-0.6046	0.035152	0.01142	2.681e-66	35326	TRUE	reported	textfile	0.00830463	295.809
10584_7_NDUFS4_NDUS4	NDUFS4	rs10801548	chr1	196560692	TGTTTTTTTTT	TGTTTTTTCTT	0.2848	0.0049	0.40817	1e-200	35326	TRUE	reported	textfile	0.087283	3378.03
10584_7_NDUFS4_NDUS4	NDUFS4	rs139784897	chr1	196612631	A	G	-0.5725	0.023355	0.02272	1.086e-132	35326	TRUE	reported	textfile	0.0167252	600.851
10584_7_NDUFS4_NDUS4	NDUFS4	rs35788722	chr1	196706669	C	A	-0.6192	0.021919	0.02566	1.456e-175	35327	TRUE	reported	textfile	0.0220908	797.987
10584_7_NDUFS4_NDUS4	NDUFS4	rs112454880	chr1	196720826	C	T	-0.6579	0.035817	0.01064	2.345e-75	35327	TRUE	reported	textfile	0.00946033	337.378
10584_7_NDUFS4_NDUS4	NDUFS4	rs191086600	chr1	196752783	AAAAATTA	CAAAATTA	-0.6258	0.029008	0.01502	3.202e-103	35326	TRUE	reported	textfile	0.0130034	465.383
10584_7_NDUFS4_NDUS4	NDUFS4	rs384006	chr1	196801995	G	A	0.5596	0.02197	0.02537	4.099e-143	35326	TRUE	reported	textfile	0.0180342	648.74
10584_7_NDUFS4_NDUS4	NDUFS4	rs462382	chr1	196833228	G	A	0.55	0.004605	0.39164	1e-200	35323	TRUE	reported	textfile	0.287668	14264
10584_7_NDUFS4_NDUS4	NDUFS4	rs187739503	chr1	196855556	T	A	-0.6014	0.02224	0.02509	4.755e-161	35326	TRUE	reported	textfile	0.0202799	731.194
10584_7_NDUFS4_NDUS4	NDUFS4	rs148056042	chr1	196865091	A	G	0.3795	0.015802	0.05135	1.874e-127	35326	TRUE	reported	textfile	0.0160647	576.733
10584_7_NDUFS4_NDUS4	NDUFS4	rs147814709	chr1	196868047	C	T	-0.5918	0.027056	0.01676	4.651e-106	35326	TRUE	reported	textfile	0.0133624	478.408
10584_7_NDUFS4_NDUS4	NDUFS4	rs142565493	chr1	196870713	T	C	0.5202	0.028552	0.01549	3.632e-74	35326	TRUE	reported	textfile	0.00930918	331.927
10584_7_NDUFS4_NDUS4	NDUFS4	rs191076788	chr1	196946276	T	G	0.5318	0.027517	0.01687	3.24e-83	35326	TRUE	reported	textfile	0.0104624	373.482
10584_7_NDUFS4_NDUS4	NDUFS4	rs149681097	chr1	197595865	A	C	-0.2321	0.021577	0.02789	5.507e-27	35329	TRUE	reported	textfile	0.0032645	115.703
10584_7_NDUFS4_NDUS4	NDUFS4	rs185873389	chr1	212287695	TATTG	CATTG	-0.1807	0.03	0.01363	1.708e-09	35352	TRUE	reported	textfile	0.00102521	36.2785
10584_7_NDUFS4_NDUS4	NDUFS4	rs2635536	chr14	19928506	A	C	0.0508	0.00827	0.17859	8.113e-10	35319	TRUE	reported	textfile	0.0010672	37.7304
10584_7_NDUFS4_NDUS4	NDUFS4	rs76645026	chr2	9030291	AT	AG	0.1524	0.027704	0.01198	3.775e-08	35355	TRUE	reported	textfile	0.00085519	30.2594
10584_7_NDUFS4_NDUS4	NDUFS4	rs144743753	chr2	25301539	A	G	0.11	0.020126	0.02307	4.616e-08	35356	TRUE	reported	textfile	0.000844191	29.8707
10584_7_NDUFS4_NDUS4	NDUFS4	rs7580569	chr2	215358531	TGACACAAAGTAAGACGCA	TGACACAAAGTAAGACACA	0.044	0.00622	0.4242	1.507e-12	35343	TRUE	reported	textfile	0.00141386	50.038
10584_7_NDUFS4_NDUS4	NDUFS4	rs138259153	chr2	215393427	AATATATATATATATATATATT	AATATATATATATATATATT	-0.0395	0.006627	0.31579	2.515e-09	35343	TRUE	reported	textfile	0.0010042	35.5251
10584_7_NDUFS4_NDUS4	NDUFS4	rs1250258	chr2	215435462	T	C	0.1157	0.006507	0.32665	9.944e-71	35343	TRUE	reported	textfile	0.00886613	316.141
10584_7_NDUFS4_NDUS4	NDUFS4	rs4674006	chr2	215500753	TTTTCCTTCCTTCCTTCCTTTCTTT	TTTTCCTTCCTTCCTTCCTTCCTTT	-0.0553	0.006962	0.26866	1.966e-15	35343	TRUE	reported	textfile	0.00178199	63.0896
10584_7_NDUFS4_NDUS4	NDUFS4	rs74576202	chr4	133319142	TA	TT	0.1671	0.029293	0.0111	1.167e-08	35343	TRUE	reported	textfile	0.000919861	32.5387
10600_24_CLGN_CLGN	CLGN	rs2270000	chr1	54785839	T	C	0.0822	0.012271	0.13474	2.101e-11	35351	TRUE	reported	textfile	0.00126774	44.8703
10600_24_CLGN_CLGN	CLGN	rs144558125	chr1	55238061	T	C	0.1358	0.020906	0.04144	8.265e-11	35352	TRUE	reported	textfile	0.00119214	42.1923
10600_24_CLGN_CLGN	CLGN	rs79906664	chr1	56682948	A	G	0.1381	0.013518	0.10836	1.679e-24	35352	TRUE	reported	textfile	0.00294353	104.361
10600_24_CLGN_CLGN	CLGN	rs6696924	chr1	56894255	G	T	0.3517	0.009453	0.24921	1e-200	35357	TRUE	reported	textfile	0.0376749	1384.14
10600_24_CLGN_CLGN	CLGN	rs41286846	chr1	56943654	C	T	-0.2276	0.015185	0.08278	8.697e-51	35358	TRUE	reported	textfile	0.00631359	224.642
10600_24_CLGN_CLGN	CLGN	rs4912425	chr1	57057812	G	A	0.1614	0.010353	0.20892	8.585e-55	35358	TRUE	reported	textfile	0.00682672	243.025
10600_24_CLGN_CLGN	CLGN	rs155298	chr1	57190828	T	C	-0.0523	0.00877	0.34977	2.468e-09	35356	TRUE	reported	textfile	0.00100486	35.5615
10600_24_CLGN_CLGN	CLGN	rs139128791	chr1	196965155	T	C	-0.1496	0.026054	0.02649	9.361e-09	35326	TRUE	reported	textfile	0.000932427	32.9678
10600_24_CLGN_CLGN	CLGN	rs28399664	chr19	44821494	CCCCCGATCCGCCCCCT	CCCCCCATCCGCCCCCT	-0.1115	0.018648	0.05059	2.243e-09	35355	TRUE	reported	textfile	0.00101017	35.7487
10600_24_CLGN_CLGN	CLGN	rs118170342	chr19	44898611	C	T	-0.11	0.019731	0.04525	2.476e-08	35356	TRUE	reported	textfile	0.000878299	31.0787
10600_24_CLGN_CLGN	CLGN	rs1065853	chr19	44909969	GGGGGGGTGGT	GGGGGGGGGGT	0.2865	0.017246	0.05944	5.667e-62	35354	TRUE	reported	textfile	0.00774563	275.961
10600_24_CLGN_CLGN	CLGN	rs1707652	chr3	165761011	T	C	0.049	0.008818	0.3102	2.752e-08	35327	TRUE	reported	textfile	0.000873305	30.8765
10600_24_CLGN_CLGN	CLGN	rs138772443	chr9	136451014	A	G	0.1482	0.026851	0.02385	3.403e-08	35263	TRUE	reported	textfile	0.00086314	30.4615
10600_24_CLGN_CLGN	CLGN	rs908830	chr9	136946407	C	T	-0.3348	0.018503	0.05088	3.522e-73	35248	TRUE	reported	textfile	0.00920315	327.387
10603_1_HTN3_HIS3	HTN3	rs115000417	chr4	70014802	T	C	-0.442	0.02342	0.0322	1.912e-79	35345	TRUE	reported	textfile	0.00997673	356.161
10603_1_HTN3_HIS3	HTN3	rs376023333	chr4	70278109	ATATT	ATT	-0.117	0.019828	0.04378	3.617e-09	35346	TRUE	reported	textfile	0.000984115	34.8168
10603_1_HTN3_HIS3	HTN3	rs74801295	chr4	70856691	C	G	-0.2179	0.034538	0.01437	2.81e-10	35334	TRUE	reported	textfile	0.00112522	39.8011
10603_1_HTN3_HIS3	HTN3	rs10863962	chr1	206955921	T	C	0.0738	0.009323	0.25986	2.451e-15	35362	TRUE	reported	textfile	0.00176887	62.658
10603_1_HTN3_HIS3	HTN3	rs10832961	chr11	18632410	G	C	-0.0675	0.009026	0.28717	7.516e-14	35371	TRUE	reported	textfile	0.00157864	55.9232
10603_1_HTN3_HIS3	HTN3	rs7398041	chr12	10914925	A	G	-0.223	0.0089	0.29563	1.519e-138	35378	TRUE	reported	textfile	0.0174364	627.777
10603_1_HTN3_HIS3	HTN3	rs61930005	chr12	11214367	A	G	0.0917	0.012452	0.12195	1.784e-13	35363	TRUE	reported	textfile	0.00153125	54.2295
10603_1_HTN3_HIS3	HTN3	rs4423274	chr12	11297908	A	G	-0.0937	0.011267	0.15442	9.062e-17	35363	TRUE	reported	textfile	0.00195193	69.1573
10603_1_HTN3_HIS3	HTN3	rs848097	chr14	36792277	C	T	0.0469	0.008388	0.39216	2.251e-08	35348	TRUE	reported	textfile	0.00088365	31.2611
10603_1_HTN3_HIS3	HTN3	rs227727	chr17	56699594	T	A	-0.0452	0.008202	0.47762	3.569e-08	35359	TRUE	reported	textfile	0.000858153	30.3678
10603_1_HTN3_HIS3	HTN3	rs4793442	chr17	72412730	G	C	-0.0602	0.008663	0.3331	3.668e-12	35359	TRUE	reported	textfile	0.00136384	48.2872
10603_1_HTN3_HIS3	HTN3	rs681343	chr19	48703205	T	C	0.1264	0.008367	0.3954	1.469e-51	35365	TRUE	reported	textfile	0.00641191	228.208
10603_1_HTN3_HIS3	HTN3	rs61762319	chr3	155084189	G	A	0.2029	0.028655	0.02082	1.434e-12	35328	TRUE	reported	textfile	0.00141719	50.1347
10603_1_HTN3_HIS3	HTN3	rs150022487	chr4	127900150	A	G	0.1348	0.015766	0.07224	1.232e-17	35351	TRUE	reported	textfile	0.00206366	73.0991
10603_1_HTN3_HIS3	HTN3	rs13357659	chr5	44432783	G	A	-0.0877	0.008361	0.39638	9.625e-26	35348	TRUE	reported	textfile	0.0031029	110.017
10603_1_HTN3_HIS3	HTN3	rs12517853	chr5	96785443	A	G	-0.0913	0.014597	0.08551	3.984e-10	35337	TRUE	reported	textfile	0.00110587	39.1192
10603_1_HTN3_HIS3	HTN3	rs3749751	chr5	135173987	T	C	-0.0943	0.008389	0.38867	2.555e-29	35348	TRUE	reported	textfile	0.00356196	126.351
10605_22_APMAP_APMAP	APMAP	rs6049886	chr20	24702918	T	G	-0.0727	0.00853	0.31953	1.559e-17	35354	TRUE	reported	textfile	0.00205041	72.635
10605_22_APMAP_APMAP	APMAP	rs6036977	chr20	24921032	T	C	-0.1558	0.01203	0.11921	2.32e-38	35354	TRUE	reported	textfile	0.00472182	167.718
10605_22_APMAP_APMAP	APMAP	rs10922098	chr1	196695521	T	C	-0.0638	0.00808	0.40011	2.873e-15	35326	TRUE	reported	textfile	0.00176181	62.3439
10605_22_APMAP_APMAP	APMAP	rs11417460	chr10	63640063	AA	A	0.0485	0.008406	0.35157	7.931e-09	35335	TRUE	reported	textfile	0.000941219	33.2874
10605_22_APMAP_APMAP	APMAP	rs1355538	chr3	165787389	G	A	-0.0715	0.008063	0.39847	7.438e-19	35326	TRUE	reported	textfile	0.00222105	78.6311
10606_34_TOR1AIP1_TOIP1	TOR1AIP1	rs1926446	chr13	46055860	A	C	-0.0635	0.009228	0.24321	5.939e-12	35349	TRUE	reported	textfile	0.00133775	47.3487
10606_34_TOR1AIP1_TOIP1	TOR1AIP1	rs2848407	chr2	89102928	G	C	0.0808	0.010723	0.16996	4.884e-14	35337	TRUE	reported	textfile	0.00160422	56.7761
10606_34_TOR1AIP1_TOIP1	TOR1AIP1	rs4089292	chr2	89651326	C	G	0.2533	0.016472	0.06227	2.325e-53	35338	TRUE	reported	textfile	0.00664721	236.458
10606_34_TOR1AIP1_TOIP1	TOR1AIP1	rs140489194	chr2	89915688	T	A	0.2621	0.015866	0.06673	2.671e-61	35338	TRUE	reported	textfile	0.00766331	272.882
10606_34_TOR1AIP1_TOIP1	TOR1AIP1	rs56125452	chr2	97621274	A	G	0.1142	0.020805	0.03718	4.042e-08	35350	TRUE	reported	textfile	0.000851603	30.1281
10606_34_TOR1AIP1_TOIP1	TOR1AIP1	rs451637	chr6	32027005	T	C	0.107	0.00967	0.2547	1.841e-28	35429	TRUE	reported	textfile	0.00344395	122.431
10606_34_TOR1AIP1_TOIP1	TOR1AIP1	rs137893789	chr6	32087709	A	G	-0.2571	0.020224	0.03895	5.049e-37	35429	TRUE	reported	textfile	0.00454082	161.602
10606_34_TOR1AIP1_TOIP1	TOR1AIP1	rs35580488	chr6	32129644	C	G	-0.2251	0.034889	0.01346	1.104e-10	35427	TRUE	reported	textfile	0.00117363	41.6245
10606_34_TOR1AIP1_TOIP1	TOR1AIP1	rs9281658	chr6	32151952	GCGGGGGGGGGGGC	GGGGGGGGGGGGC	0.1092	0.011549	0.14932	3.226e-21	35404	TRUE	reported	textfile	0.00251889	89.3989
10606_34_TOR1AIP1_TOIP1	TOR1AIP1	rs370779031	chr6	32567911	A	G	0.0667	0.008659	0.32141	1.325e-14	35426	TRUE	reported	textfile	0.00167212	59.3324
10608_9_HTN1_HIS1	HTN1	rs2511241	chr11	73234296	T	C	0.1206	0.014115	0.08753	1.294e-17	35354	TRUE	reported	textfile	0.00206062	72.9975
10608_9_HTN1_HIS1	HTN1	rs11699344	chr20	52721978	T	C	0.0584	0.010152	0.19435	8.783e-09	35371	TRUE	reported	textfile	0.000934693	33.0901
10608_9_HTN1_HIS1	HTN1	rs149110519	chr6	144064640	T	C	0.2343	0.01863	0.04822	2.852e-36	35349	TRUE	reported	textfile	0.00445454	158.159
10608_9_HTN1_HIS1	HTN1	rs13312419	chr7	100146541	CAAAAAAAAAAAAAAAAAC	CAAAAAAAAAACAAAAAAC	-0.0946	0.008878	0.28895	1.651e-26	35354	TRUE	reported	textfile	0.00320126	113.534
10608_9_HTN1_HIS1	HTN1	rs11771936	chr7	100345657	TCTG	TCTA	0.2856	0.010414	0.17936	1.363e-165	35356	TRUE	reported	textfile	0.0208294	752.067
10608_9_HTN1_HIS1	HTN1	rs13245946	chr7	101531684	T	C	0.065	0.011437	0.14573	1.323e-08	35357	TRUE	reported	textfile	0.000912705	32.2982
10612_18_PLOD3_PLOD3	PLOD3	rs142309161	chr7	101304744	T	C	-0.3678	0.031909	0.017	9.701e-31	35355	TRUE	reported	textfile	0.00374384	132.853
10612_18_PLOD3_PLOD3	PLOD3	rs62465594	chr7	101348368	T	C	-0.1399	0.025526	0.02733	4.236e-08	35355	TRUE	reported	textfile	0.000848888	30.0362
10612_18_PLOD3_PLOD3	PLOD3	rs2477664	chr10	17833817	A	T	0.0633	0.008251	0.44816	1.694e-14	35339	TRUE	reported	textfile	0.00166271	58.8531
10612_18_PLOD3_PLOD3	PLOD3	rs692719	chr10	17847598	C	A	-0.075	0.010243	0.20095	2.445e-13	35340	TRUE	reported	textfile	0.00151476	53.6097
10612_18_PLOD3_PLOD3	PLOD3	rs7964859	chr12	101827005	G	C	-0.0602	0.009219	0.27831	6.578e-11	35352	TRUE	reported	textfile	0.00120472	42.6384
10612_18_PLOD3_PLOD3	PLOD3	rs9862378	chr3	58338667	T	G	-0.0451	0.008216	0.49422	4.041e-08	35345	TRUE	reported	textfile	0.000851793	30.1306
10612_18_PLOD3_PLOD3	PLOD3	rs149062332	chr3	186623236	C	T	0.1583	0.028166	0.02045	1.907e-08	35355	TRUE	reported	textfile	0.000892633	31.5854
10612_18_PLOD3_PLOD3	PLOD3	rs80028711	chr5	173119318	CTCTG	CTCTA	-0.186	0.026568	0.02574	2.542e-12	35359	TRUE	reported	textfile	0.00138422	49.0099
10612_18_PLOD3_PLOD3	PLOD3	rs72816176	chr5	173173839	T	C	-0.1959	0.03442	0.01428	1.26e-08	35358	TRUE	reported	textfile	0.000915296	32.3909
10612_18_PLOD3_PLOD3	PLOD3	rs17691833	chr5	173763784	G	A	-0.1882	0.03269	0.01591	8.558e-09	35355	TRUE	reported	textfile	0.000936595	33.1425
10612_18_PLOD3_PLOD3	PLOD3	rs77339260	chr7	97731018	G	C	-0.3842	0.037231	0.01217	5.767e-25	35353	TRUE	reported	textfile	0.00300312	106.483
10612_18_PLOD3_PLOD3	PLOD3	rs144769653	chr7	99486115	T	C	-0.2058	0.026183	0.02555	3.837e-15	35356	TRUE	reported	textfile	0.00174434	61.7771
10612_18_PLOD3_PLOD3	PLOD3	rs117207573	chr7	105592862	A	G	-0.1832	0.033025	0.01519	2.902e-08	35346	TRUE	reported	textfile	0.000869855	30.7709
10615_18_MPZ_MYP0	MPZ	rs2802788	chr1	203459557	C	T	-0.0834	0.010706	0.18856	6.707e-15	35356	TRUE	reported	textfile	0.00171344	60.681
10615_18_MPZ_MYP0	MPZ	rs28417369	chr1	230002861	ATTGCATCTCTGGCCCAGG	ATTGCATCTCCGGCCCAGG	-0.1711	0.017569	0.05954	2.062e-22	35346	TRUE	reported	textfile	0.0026761	94.8378
10615_18_MPZ_MYP0	MPZ	rs7529009	chr1	230096333	G	A	0.2333	0.008431	0.43366	1.558e-168	35344	TRUE	reported	textfile	0.0212054	765.679
10615_18_MPZ_MYP0	MPZ	rs6541311	chr1	230288384	C	T	0.1892	0.01159	0.15446	6.57e-60	35348	TRUE	reported	textfile	0.00748253	266.472
10615_18_MPZ_MYP0	MPZ	rs79242340	chr1	230358909	C	T	-0.1936	0.033244	0.0173	5.757e-09	35348	TRUE	reported	textfile	0.000958524	33.9125
10615_18_MPZ_MYP0	MPZ	rs78931415	chr1	230572373	A	G	-0.1346	0.022488	0.03536	2.16e-09	35351	TRUE	reported	textfile	0.00101239	35.8232
10615_18_MPZ_MYP0	MPZ	rs114459700	chr1	231372993	C	T	0.1701	0.019119	0.0506	5.743e-19	35352	TRUE	reported	textfile	0.00223405	79.1505
10615_18_MPZ_MYP0	MPZ	rs139349382	chr12	100232130	A	G	0.1587	0.025543	0.02806	5.193e-10	35353	TRUE	reported	textfile	0.00109071	38.5998
10615_18_MPZ_MYP0	MPZ	rs147712570	chr12	100786353	TA	T	0.2929	0.041079	0.01066	1.003e-12	35351	TRUE	reported	textfile	0.00143606	50.8364
10615_18_MPZ_MYP0	MPZ	rs75327292	chr12	103945386	C	G	0.1467	0.01534	0.08233	1.138e-21	35349	TRUE	reported	textfile	0.00258054	91.4503
10615_18_MPZ_MYP0	MPZ	rs117801489	chr12	104015054	C	T	0.4798	0.020222	0.04343	1.926e-124	35349	TRUE	reported	textfile	0.0156759	562.921
10615_18_MPZ_MYP0	MPZ	rs12581309	chr12	104452194	A	C	0.1184	0.013019	0.11297	9.519e-20	35348	TRUE	reported	textfile	0.00233436	82.7034
10615_18_MPZ_MYP0	MPZ	rs370212152	chr14	69482903	AAAAAGAAAGAAAGAAAAAAAGAAAGAAAGAAAA	AAAAGAAAGAAAGAAAAAAAGAAAGAAAGAAAA	-0.0856	0.012045	0.13755	1.19e-12	35347	TRUE	reported	textfile	0.00142679	50.5021
10615_18_MPZ_MYP0	MPZ	rs8035692	chr15	69117654	C	T	0.0507	0.008429	0.40946	1.797e-09	35364	TRUE	reported	textfile	0.00102202	36.1776
10615_18_MPZ_MYP0	MPZ	rs6759217	chr2	72027967	T	C	0.0472	0.008341	0.48142	1.525e-08	35339	TRUE	reported	textfile	0.000905316	32.0201
10615_18_MPZ_MYP0	MPZ	rs6746339	chr2	162230915	T	C	-0.1889	0.034041	0.0161	2.869e-08	35330	TRUE	reported	textfile	0.000870838	30.7918
10615_18_MPZ_MYP0	MPZ	rs1042445	chr3	186677647	T	C	0.1117	0.009703	0.23639	1.142e-30	35356	TRUE	reported	textfile	0.00373428	132.516
10615_18_MPZ_MYP0	MPZ	rs13107325	chr4	102267552	T	C	0.2901	0.033809	0.01596	9.44e-18	35331	TRUE	reported	textfile	0.00207956	73.6218
10615_18_MPZ_MYP0	MPZ	rs10755398	chr6	80600914	A	T	0.0482	0.008724	0.35275	3.3e-08	35323	TRUE	reported	textfile	0.000863436	30.5238
10615_18_MPZ_MYP0	MPZ	rs117350387	chr7	43602837	C	G	-0.1832	0.027394	0.02181	2.268e-11	35344	TRUE	reported	textfile	0.00126379	44.7214
10615_18_MPZ_MYP0	MPZ	rs3217964	chr7	44118226	C	T	-0.1115	0.00958	0.25916	2.605e-31	35342	TRUE	reported	textfile	0.00381827	135.455
10615_18_MPZ_MYP0	MPZ	rs4724390	chr7	45330132	G	T	0.0593	0.010134	0.20971	4.875e-09	35335	TRUE	reported	textfile	0.000968104	34.2392
10615_18_MPZ_MYP0	MPZ	rs13269700	chr8	22713095	G	A	0.0513	0.008729	0.34845	4.18e-09	35359	TRUE	reported	textfile	0.000975847	34.5367
10618_190_LRP2_megalin	LRP2	rs10922098	chr1	196695521	T	C	-0.1109	0.008061	0.40011	4.56e-43	35326	TRUE	reported	textfile	0.0053293	189.261
10618_190_LRP2_megalin	LRP2	rs1706435	chr3	165743688	G	A	0.0606	0.00818	0.36981	1.275e-13	35327	TRUE	reported	textfile	0.00155116	54.88
10618_190_LRP2_megalin	LRP2	rs3129957	chr6	32400816	G	A	0.0517	0.008301	0.32532	4.715e-10	35427	TRUE	reported	textfile	0.00109373	38.7879
10620_21_MSMB_PSP_94	MSMB	rs12412427	chr10	45137463	G	A	0.2083	0.022625	0.03534	3.37e-20	35314	TRUE	reported	textfile	0.00239449	84.7572
10620_21_MSMB_PSP_94	MSMB	rs144584548	chr10	45428856	A	G	-0.5231	0.024777	0.02941	6.161e-99	35316	TRUE	reported	textfile	0.0124639	445.705
10620_21_MSMB_PSP_94	MSMB	rs79786386	chr10	45849470	GATTATTATTATTATTATTATTATTAT	GATGATTATTATTATTATTATTATTAT	-0.4673	0.014414	0.09322	1e-200	35313	TRUE	reported	textfile	0.0289035	1050.99
10620_21_MSMB_PSP_94	MSMB	rs61850100	chr10	46105935	A	T	-0.7628	0.011029	0.06235	1e-200	35315	TRUE	reported	textfile	0.119295	4783.27
10620_21_MSMB_PSP_94	MSMB	rs200779162	chr10	46156934	A	G	-0.5764	0.016572	0.06511	1e-200	35315	TRUE	reported	textfile	0.0331216	1209.69
10620_21_MSMB_PSP_94	MSMB	rs77567868	chr10	46164916	G	T	0.6373	0.029845	0.01938	3.599e-101	35315	TRUE	reported	textfile	0.0127472	455.953
10620_21_MSMB_PSP_94	MSMB	rs28710245	chr10	46495927	T	C	0.2458	0.041173	0.01057	2.374e-09	35314	TRUE	reported	textfile	0.00100822	35.6381
10620_21_MSMB_PSP_94	MSMB	rs61833942	chr10	13568507	C	T	-0.2242	0.040993	0.01018	4.52e-08	35363	TRUE	reported	textfile	0.000845153	29.9107
10620_21_MSMB_PSP_94	MSMB	rs2256455	chr10	32930080	G	T	0.0545	0.009152	0.29763	2.598e-09	35345	TRUE	reported	textfile	0.0010023	35.4598
10620_21_MSMB_PSP_94	MSMB	rs17505094	chr10	33257731	CTTC	CTTG	0.1059	0.011111	0.16899	1.558e-21	35347	TRUE	reported	textfile	0.00256341	90.8366
10620_21_MSMB_PSP_94	MSMB	rs11009654	chr10	34123588	T	G	-0.1365	0.020859	0.04119	5.994e-11	35335	TRUE	reported	textfile	0.00121045	42.8207
10620_21_MSMB_PSP_94	MSMB	rs138342429	chr10	35247473	C	T	-0.1668	0.023539	0.03212	1.378e-12	35331	TRUE	reported	textfile	0.0014192	50.2101
10620_21_MSMB_PSP_94	MSMB	rs2486502	chr10	35609159	AAAAAC	AAAAAA	0.0627	0.008724	0.36002	6.625e-13	35327	TRUE	reported	textfile	0.00146003	51.6511
10620_21_MSMB_PSP_94	MSMB	rs1451189	chr10	36221910	A	G	-0.2173	0.036284	0.01357	2.114e-09	35327	TRUE	reported	textfile	0.00101424	35.8645
10620_21_MSMB_PSP_94	MSMB	rs141362236	chr10	36907384	GTGT	GTG	-0.3418	0.03576	0.01312	1.199e-21	35326	TRUE	reported	textfile	0.00257948	91.3534
10620_21_MSMB_PSP_94	MSMB	rs36126966	chr10	39187439	A	C	-0.0982	0.017486	0.05883	1.954e-08	35320	TRUE	reported	textfile	0.000892141	31.5368
10620_21_MSMB_PSP_94	MSMB	rs61859378	chr10	43825840	G	A	0.1413	0.01135	0.15777	1.411e-35	35313	TRUE	reported	textfile	0.00436974	154.977
10620_21_MSMB_PSP_94	MSMB	rs4948583	chr10	43939864	C	G	0.1669	0.009154	0.2844	2.808e-74	35311	TRUE	reported	textfile	0.00932634	332.404
10620_21_MSMB_PSP_94	MSMB	rs75935865	chr10	47107833	T	C	-0.458	0.032675	0.01701	1.232e-44	35321	TRUE	reported	textfile	0.00553169	196.46
10620_21_MSMB_PSP_94	MSMB	rs3013912	chr10	47998961	A	G	-0.0984	0.010247	0.34021	7.755e-22	35313	TRUE	reported	textfile	0.00260453	92.2087
10620_21_MSMB_PSP_94	MSMB	rs4623821	chr10	57568920	T	C	-0.0654	0.010882	0.17401	1.857e-09	35340	TRUE	reported	textfile	0.001021	36.1172
10620_21_MSMB_PSP_94	MSMB	rs7912117	chr10	62065059	C	T	-0.0706	0.012915	0.11748	4.595e-08	35338	TRUE	reported	textfile	0.000844912	29.8811
10620_21_MSMB_PSP_94	MSMB	rs28415845	chr11	1151933	C	T	-0.0621	0.007983	0.25506	7.294e-15	35332	TRUE	reported	textfile	0.00170978	60.5099
10620_21_MSMB_PSP_94	MSMB	rs525202	chr11	34800401	C	A	-0.0465	0.007905	0.26516	4.043e-09	35366	TRUE	reported	textfile	0.000977443	34.6001
10620_21_MSMB_PSP_94	MSMB	rs12985355	chr19	45807753	C	T	-0.0439	0.007252	0.36862	1.42e-09	35357	TRUE	reported	textfile	0.00103535	36.6428
10620_21_MSMB_PSP_94	MSMB	rs7254067	chr19	45839627	A	G	-0.0608	0.007525	0.31371	6.484e-16	35357	TRUE	reported	textfile	0.00184297	65.2784
10620_21_MSMB_PSP_94	MSMB	rs77487490	chr8	23602663	T	C	0.064	0.009262	0.17072	4.847e-12	35357	TRUE	reported	textfile	0.00134862	47.7448
10621_26_PRR16_PRR16	PRR16	rs13127052	chr4	82974073	A	G	0.0736	0.011468	0.13868	1.38e-10	35349	TRUE	reported	textfile	0.00116385	41.1866
10621_26_PRR16_PRR16	PRR16	rs318261	chr8	89214197	C	T	0.0508	0.00865	0.3028	4.286e-09	35333	TRUE	reported	textfile	0.000975194	34.4882
10621_26_PRR16_PRR16	PRR16	rs116869929	chr8	89671499	A	T	0.1986	0.027887	0.01972	1.067e-12	35335	TRUE	reported	textfile	0.00143327	50.7143
10621_26_PRR16_PRR16	PRR16	rs3736639	chr8	89943396	A	T	-0.1052	0.008304	0.359	8.818e-37	35334	TRUE	reported	textfile	0.00452164	160.484
10624_45_SPINK13_ISK13	SPINK13	rs10922098	chr1	196695521	T	C	-0.0756	0.007963	0.40011	2.228e-21	35326	TRUE	reported	textfile	0.00254501	90.1292
10624_45_SPINK13_ISK13	SPINK13	rs71615484	chr3	49480866	G	A	-0.0443	0.007803	0.38305	1.368e-08	35331	TRUE	reported	textfile	0.000911449	32.23
10624_45_SPINK13_ISK13	SPINK13	rs13217434	chr6	32617611	C	G	0.0453	0.008084	0.32081	2.097e-08	35427	TRUE	reported	textfile	0.000885574	31.3993
10627_87_APLP2_APLP2	APLP2	rs73583419	chr11	130069495	A	C	0.2786	0.016588	0.06312	2.64e-63	35359	TRUE	reported	textfile	0.0079145	282.065
10627_87_APLP2_APLP2	APLP2	rs1326273	chr1	198655170	TTTTTTTTT	GTTTTTTTT	0.0501	0.008233	0.43604	1.163e-09	35331	TRUE	reported	textfile	0.001047	37.0284
10627_87_APLP2_APLP2	APLP2	rs10822155	chr10	63311455	A	C	0.0596	0.008207	0.43479	3.814e-13	35339	TRUE	reported	textfile	0.00149012	52.735
10627_87_APLP2_APLP2	APLP2	rs741736	chr11	256978	T	C	0.0548	0.009228	0.26382	2.873e-09	35340	TRUE	reported	textfile	0.000996888	35.2632
10627_87_APLP2_APLP2	APLP2	rs775824	chr19	55050202	C	T	0.061	0.010984	0.16338	2.796e-08	35369	TRUE	reported	textfile	0.000871239	30.84
10627_87_APLP2_APLP2	APLP2	rs1071960	chr22	42953626	C	T	-0.0499	0.008958	0.29144	2.545e-08	35362	TRUE	reported	textfile	0.000876721	31.028
10627_87_APLP2_APLP2	APLP2	rs367768	chr5	122855431	A	C	-0.0511	0.008166	0.49157	3.903e-10	35342	TRUE	reported	textfile	0.00110675	39.156
10627_87_APLP2_APLP2	APLP2	rs199772122	chr7	106711733	CAAAAAAAAAAAAAA	CAAAAAAAAAAAAA	-0.048	0.008192	0.45098	4.656e-09	35343	TRUE	reported	textfile	0.00097046	34.3303
10627_87_APLP2_APLP2	APLP2	rs6993770	chr8	105569300	T	A	-0.12	0.009773	0.22448	1.173e-34	35353	TRUE	reported	textfile	0.00424651	150.759
10630_5_HTATIP2_HTAI2	HTATIP2	rs79225249	chr11	20024031	C	G	0.147	0.018183	0.05609	6.254e-16	35367	TRUE	reported	textfile	0.00184461	65.355
10630_5_HTATIP2_HTAI2	HTATIP2	rs1356981	chr11	20221745	G	A	0.0861	0.008314	0.44745	3.943e-25	35369	TRUE	reported	textfile	0.00302307	107.241
10630_5_HTATIP2_HTAI2	HTATIP2	rs11025480	chr11	20304545	A	G	0.3213	0.009983	0.21333	1e-200	35370	TRUE	reported	textfile	0.028453	1035.8
10630_5_HTATIP2_HTAI2	HTATIP2	rs3758807	chr11	20616985	A	G	-0.1256	0.008676	0.35978	1.705e-47	35371	TRUE	reported	textfile	0.00589016	209.563
10630_5_HTATIP2_HTAI2	HTATIP2	rs1715284	chr11	20665751	T	G	-0.1287	0.010405	0.19712	3.863e-35	35366	TRUE	reported	textfile	0.00430737	152.985
10630_5_HTATIP2_HTAI2	HTATIP2	rs2003174	chr11	20970593	C	G	-0.1066	0.01403	0.09513	3.005e-14	35360	TRUE	reported	textfile	0.00162997	57.7264
10630_5_HTATIP2_HTAI2	HTATIP2	rs368465	chr1	196702851	C	T	-0.073	0.008259	0.39961	9.671e-19	35327	TRUE	reported	textfile	0.00220661	78.1207
10630_5_HTATIP2_HTAI2	HTATIP2	rs34931250	chr17	68883786	T	C	0.1385	0.014814	0.08188	8.835e-21	35360	TRUE	reported	textfile	0.00246587	87.4038
10630_5_HTATIP2_HTAI2	HTATIP2	rs9864801	chr3	165730789	TAGAGAG	TATAGAG	-0.0575	0.008179	0.41936	2.068e-12	35327	TRUE	reported	textfile	0.00139708	49.4209
10630_5_HTATIP2_HTAI2	HTATIP2	rs342294	chr7	106732176	C	T	-0.0492	0.008097	0.45409	1.232e-09	35342	TRUE	reported	textfile	0.00104361	36.9196
10643_16_OLFM3_NOE3	OLFM3	rs10922098	chr1	196695521	T	C	-0.1381	0.008011	0.40011	1.354e-66	35326	TRUE	reported	textfile	0.00834221	297.159
10643_16_OLFM3_NOE3	OLFM3	rs72749892	chr15	92525256	G	A	-0.1523	0.027138	0.02117	1.999e-08	35363	TRUE	reported	textfile	0.000889833	31.4934
10643_16_OLFM3_NOE3	OLFM3	rs704	chr17	28367840	A	G	0.0668	0.007869	0.49189	2.085e-17	35348	TRUE	reported	textfile	0.00203453	72.0592
10643_16_OLFM3_NOE3	OLFM3	rs2384656	chr2	27609188	G	A	0.0518	0.00946	0.21641	4.36e-08	35361	TRUE	reported	textfile	0.000847197	29.9815
10643_16_OLFM3_NOE3	OLFM3	rs1707652	chr3	165761011	T	C	0.0701	0.008484	0.3102	1.424e-16	35327	TRUE	reported	textfile	0.00192881	68.2669
10643_16_OLFM3_NOE3	OLFM3	rs9501393	chr6	32007072	GGAG	CGAG	0.095	0.010524	0.1548	1.767e-19	35428	TRUE	reported	textfile	0.00229478	81.4819
10643_16_OLFM3_NOE3	OLFM3	rs7774739	chr6	32041524	G	A	0.0868	0.010974	0.17585	2.588e-15	35425	TRUE	reported	textfile	0.00176292	62.5583
10643_16_OLFM3_NOE3	OLFM3	rs77460382	chr6	32504956	A	G	0.0467	0.007657	0.33389	1.065e-09	35413	TRUE	reported	textfile	0.0010493	37.1956
10647_18_ASCC1_ASCC1	ASCC1	rs74746093	chr19	484531	C	T	0.138	0.023365	0.02972	3.502e-09	35301	TRUE	reported	textfile	0.000987212	34.882
10647_18_ASCC1_ASCC1	ASCC1	rs118137024	chr19	990657	T	C	0.2823	0.028897	0.01973	1.527e-22	35308	TRUE	reported	textfile	0.0026957	95.4315
10647_18_ASCC1_ASCC1	ASCC1	rs62269916	chr3	74348841	A	G	0.1254	0.022057	0.03471	1.307e-08	35331	TRUE	reported	textfile	0.000914006	32.3205
10647_18_ASCC1_ASCC1	ASCC1	rs1619994	chr3	165744047	G	A	0.0634	0.00896	0.2807	1.487e-12	35327	TRUE	reported	textfile	0.00141527	50.0654
10647_18_ASCC1_ASCC1	ASCC1	rs2731672	chr5	177415473	C	T	0.0507	0.009289	0.25436	4.819e-08	35350	TRUE	reported	textfile	0.000842021	29.7888
10666_7_GNPTG_GNPTG	GNPTG	rs58894215	chr16	1048778	T	C	0.1725	0.026133	0.02552	4.09e-11	35301	TRUE	reported	textfile	0.00123276	43.5687
10666_7_GNPTG_GNPTG	GNPTG	rs4984644	chr16	1357791	C	T	-0.5174	0.014933	0.07964	1e-200	35305	TRUE	reported	textfile	0.0328852	1200.42
10666_7_GNPTG_GNPTG	GNPTG	rs6600145	chr16	1436397	G	A	-0.1272	0.015258	0.07929	7.632e-17	35305	TRUE	reported	textfile	0.00196467	69.4951
10666_7_GNPTG_GNPTG	GNPTG	rs1132368	chr16	2037561	A	G	0.1162	0.020548	0.04066	1.557e-08	35306	TRUE	reported	textfile	0.000904964	31.9778
10666_7_GNPTG_GNPTG	GNPTG	rs72641004	chr1	11952976	G	C	-0.0882	0.010886	0.17036	5.415e-16	35375	TRUE	reported	textfile	0.00185225	65.6411
10666_7_GNPTG_GNPTG	GNPTG	rs660240	chr1	109275216	C	T	0.0617	0.010114	0.205	1.059e-09	35333	TRUE	reported	textfile	0.00105217	37.2134
10666_7_GNPTG_GNPTG	GNPTG	rs1008764	chr12	89493872	C	T	0.0529	0.009343	0.25345	1.497e-08	35345	TRUE	reported	textfile	0.000906185	32.0563
10666_7_GNPTG_GNPTG	GNPTG	rs4764823	chr12	101825988	A	G	-0.0622	0.009167	0.27829	1.162e-11	35352	TRUE	reported	textfile	0.00130061	46.0364
10666_7_GNPTG_GNPTG	GNPTG	rs9928413	chr16	71967211	A	G	0.0608	0.010578	0.18655	9.041e-09	35364	TRUE	reported	textfile	0.000933325	33.0351
10666_7_GNPTG_GNPTG	GNPTG	rs12945299	chr17	7176748	ACGCT	ACACT	0.0918	0.00996	0.21475	3.052e-20	35358	TRUE	reported	textfile	0.00239683	84.9458
10666_7_GNPTG_GNPTG	GNPTG	rs143501783	chr17	7897001	C	T	0.2136	0.037064	0.01116	8.262e-09	35361	TRUE	reported	textfile	0.000938352	33.2103
10666_7_GNPTG_GNPTG	GNPTG	rs1861877	chr3	186254922	C	G	-0.0757	0.013059	0.10777	6.753e-09	35345	TRUE	reported	textfile	0.000949798	33.6006
10666_7_GNPTG_GNPTG	GNPTG	rs9272050	chr6	32631294	A	G	0.0502	0.008149	0.46524	7.279e-10	35427	TRUE	reported	textfile	0.00107004	37.9467
10672_75_SFTPB_SP_B	SFTPB	rs114068223	chr2	85320634	C	T	-0.2676	0.027861	0.02417	7.63e-22	35332	TRUE	reported	textfile	0.00260422	92.2474
10672_75_SFTPB_SP_B	SFTPB	rs145297992	chr2	85392300	G	A	-0.1688	0.019964	0.04591	2.784e-17	35332	TRUE	reported	textfile	0.00201931	71.4867
10672_75_SFTPB_SP_B	SFTPB	rs1130866	chr2	85666618	A	G	-0.3953	0.006683	0.47918	1e-200	35332	TRUE	reported	textfile	0.0901021	3498.53
10672_75_SFTPB_SP_B	SFTPB	rs72925063	chr2	85687420	CAGA	CGGA	0.3322	0.02603	0.0264	2.671e-37	35332	TRUE	reported	textfile	0.00458865	162.864
10672_75_SFTPB_SP_B	SFTPB	rs800245	chr1	196756689	A	G	-0.0564	0.008913	0.31915	2.489e-10	35326	TRUE	reported	textfile	0.0011322	40.0392
10672_75_SFTPB_SP_B	SFTPB	rs35705950	chr11	1219991	T	G	0.0877	0.012565	0.12583	2.955e-12	35340	TRUE	reported	textfile	0.00137661	48.7135
10672_75_SFTPB_SP_B	SFTPB	rs11569415	chr19	6716268	A	G	-0.1286	0.009647	0.24276	1.541e-40	35360	TRUE	reported	textfile	0.00500044	177.694
10672_75_SFTPB_SP_B	SFTPB	rs12468241	chr2	82836468	C	T	-0.07	0.012567	0.1288	2.547e-08	35341	TRUE	reported	textfile	0.000877148	31.0247
10672_75_SFTPB_SP_B	SFTPB	rs71390144	chr2	83697389	CACACACACACACACACACACACACAA	CACAA	-0.1392	0.017493	0.0648	1.754e-15	35333	TRUE	reported	textfile	0.00178892	63.3177
10672_75_SFTPB_SP_B	SFTPB	rs199969223	chr2	95897291	A	G	-0.1549	0.025329	0.02996	9.627e-10	35350	TRUE	reported	textfile	0.00105686	37.3975
10672_75_SFTPB_SP_B	SFTPB	rs11678909	chr2	98359917	C	G	-0.1686	0.029074	0.02179	6.669e-09	35345	TRUE	reported	textfile	0.000950527	33.6264
10675_223_TMX2_TMX2	TMX2	rs114009540	chr1	196158413	A	G	-0.1279	0.021506	0.03606	2.727e-09	35325	TRUE	reported	textfile	0.00100024	35.3669
10675_223_TMX2_TMX2	TMX2	rs10922098	chr1	196695521	T	C	-0.2112	0.008061	0.40011	2.688e-151	35326	TRUE	reported	textfile	0.0190615	686.413
10675_223_TMX2_TMX2	TMX2	rs3900909	chr1	197788716	T	C	0.1284	0.022027	0.03376	5.569e-09	35325	TRUE	reported	textfile	0.000960992	33.9778
10675_223_TMX2_TMX2	TMX2	rs1047286	chr19	6713251	A	G	-0.064	0.009279	0.24066	5.289e-12	35360	TRUE	reported	textfile	0.00134357	47.57
10675_223_TMX2_TMX2	TMX2	rs2686395	chr3	165767231	C	T	-0.1094	0.008549	0.3101	1.709e-37	35327	TRUE	reported	textfile	0.00461412	163.749
10675_223_TMX2_TMX2	TMX2	rs555007	chr6	31882555	C	T	0.1328	0.014776	0.07832	2.528e-19	35429	TRUE	reported	textfile	0.00227475	80.7714
10675_223_TMX2_TMX2	TMX2	rs550671	chr6	31976816	T	C	0.1605	0.011384	0.14045	3.884e-45	35428	TRUE	reported	textfile	0.00557935	198.763
10675_223_TMX2_TMX2	TMX2	rs9272526	chr6	32638792	A	G	0.0615	0.010472	0.14653	4.287e-09	35426	TRUE	reported	textfile	0.000972627	34.4879
10677_9_NDUFB4_NDUB4	NDUFB4	rs145439832	chr1	195058235	A	T	-0.1279	0.021383	0.03851	2.213e-09	35331	TRUE	reported	textfile	0.0010116	35.775
10677_9_NDUFB4_NDUB4	NDUFB4	rs72748420	chr1	196141224	T	C	0.1059	0.015367	0.07417	5.517e-12	35325	TRUE	reported	textfile	0.0013426	47.4886
10677_9_NDUFB4_NDUB4	NDUFB4	rs1329424	chr1	196677046	G	T	-0.2984	0.00816	0.39735	1e-200	35326	TRUE	reported	textfile	0.0364742	1337.19
10677_9_NDUFB4_NDUB4	NDUFB4	rs3900909	chr1	197788716	T	C	0.1741	0.022437	0.03376	8.516e-15	35325	TRUE	reported	textfile	0.00170156	60.2065
10677_9_NDUFB4_NDUB4	NDUFB4	rs10801660	chr1	198272225	A	G	0.0868	0.012591	0.11574	5.431e-12	35333	TRUE	reported	textfile	0.00134324	47.522
10677_9_NDUFB4_NDUB4	NDUFB4	rs9282801	chr17	27769447	A	C	0.0667	0.008505	0.35559	4.417e-15	35346	TRUE	reported	textfile	0.00173703	61.5005
10677_9_NDUFB4_NDUB4	NDUFB4	rs117340335	chr17	27977733	G	C	-0.1532	0.023781	0.03073	1.179e-10	35348	TRUE	reported	textfile	0.00117269	41.4985
10677_9_NDUFB4_NDUB4	NDUFB4	rs11272957	chr17	28245826	TTTGTTCCAAACCCC	T	-0.2455	0.008102	0.44349	1e-200	35347	TRUE	reported	textfile	0.025318	918.108
10677_9_NDUFB4_NDUB4	NDUFB4	rs1160610	chr17	33048645	A	C	-0.0513	0.008137	0.44388	2.897e-10	35360	TRUE	reported	textfile	0.00112281	39.7449
10677_9_NDUFB4_NDUB4	NDUFB4	rs1047286	chr19	6713251	A	G	-0.0613	0.009393	0.24066	6.76e-11	35360	TRUE	reported	textfile	0.00120303	42.588
10677_9_NDUFB4_NDUB4	NDUFB4	rs1707652	chr3	165761011	T	C	0.1232	0.008667	0.3102	7.449e-46	35327	TRUE	reported	textfile	0.00568722	202.05
10677_9_NDUFB4_NDUB4	NDUFB4	rs73169117	chr3	167217620	T	C	0.0713	0.012746	0.11405	2.219e-08	35342	TRUE	reported	textfile	0.000884618	31.2901
10677_9_NDUFB4_NDUB4	NDUFB4	rs1265941	chr6	31904575	C	A	0.1797	0.015482	0.07271	3.799e-31	35429	TRUE	reported	textfile	0.00378822	134.715
10677_9_NDUFB4_NDUB4	NDUFB4	rs550671	chr6	31976816	T	C	0.2223	0.011536	0.14045	9.631e-83	35428	TRUE	reported	textfile	0.0103727	371.316
10677_9_NDUFB4_NDUB4	NDUFB4	rs112164276	chr6	32481499	G	A	0.1097	0.015499	0.07336	1.466e-12	35427	TRUE	reported	textfile	0.00141208	50.0935
10677_9_NDUFB4_NDUB4	NDUFB4	rs41548618	chr6	32521968	G	C	0.0631	0.008667	0.35223	3.322e-13	35426	TRUE	reported	textfile	0.001494	53.0025
10693_43_KLRG2_KLRG2	KLRG2	rs79697519	chr14	105115677	T	C	0.2063	0.033703	0.01312	9.295e-10	35102	TRUE	reported	textfile	0.00106627	37.4659
10693_43_KLRG2_KLRG2	KLRG2	rs111360378	chr14	105360836	T	C	0.1323	0.016975	0.05878	6.509e-15	35094	TRUE	reported	textfile	0.00172789	60.7401
10693_43_KLRG2_KLRG2	KLRG2	rs10444770	chr14	105646201	T	C	0.0464	0.008416	0.33737	3.523e-08	35087	TRUE	reported	textfile	0.00086557	30.3948
10693_43_KLRG2_KLRG2	KLRG2	rs142678764	chr14	105774396	G	A	0.0786	0.012739	0.11056	6.838e-10	34957	TRUE	reported	textfile	0.00108785	38.0671
10693_43_KLRG2_KLRG2	KLRG2	rs34894886	chr14	105955664	T	C	0.2771	0.008155	0.37777	1e-200	34954	TRUE	reported	textfile	0.0319753	1154.52
10693_43_KLRG2_KLRG2	KLRG2	rs9268560	chr6	32421735	G	C	0.0559	0.007902	0.43602	1.506e-12	35427	TRUE	reported	textfile	0.00141059	50.0409
10695_12_WFDC10B_WF10B	WFDC10B	rs10922098	chr1	196695521	T	C	-0.0527	0.007996	0.40011	4.374e-11	35326	TRUE	reported	textfile	0.00122814	43.4361
10695_12_WFDC10B_WF10B	WFDC10B	rs11085197	chr19	6713164	C	G	0.0619	0.00916	0.24055	1.401e-11	35360	TRUE	reported	textfile	0.00128979	45.6631
10695_12_WFDC10B_WF10B	WFDC10B	rs41547217	chr6	32521980	G	C	0.0437	0.00795	0.48969	3.86e-08	35427	TRUE	reported	textfile	0.000852166	30.2137
10700_10_IGSF11_IGS11	IGSF11	rs3761959	chr1	157699488	T	C	0.0538	0.007898	0.41639	9.642e-12	35353	TRUE	reported	textfile	0.00131079	46.3987
10700_10_IGSF11_IGS11	IGSF11	rs61804164	chr1	161653235	C	G	-0.0745	0.009991	0.18137	8.877e-14	35339	TRUE	reported	textfile	0.00157093	55.5994
10700_10_IGSF11_IGS11	IGSF11	rs77333309	chr14	105904007	A	G	-0.0914	0.013013	0.10776	2.163e-12	34955	TRUE	reported	textfile	0.00140934	49.3302
10700_10_IGSF11_IGS11	IGSF11	rs9273429	chr6	32659679	A	G	0.0575	0.007896	0.4381	3.295e-13	35427	TRUE	reported	textfile	0.00149464	53.027
10702_1_COL28A1_COSA1	COL28A1	rs767298	chr7	7234953	TAACTAAT	GAACTAAT	0.0473	0.008265	0.41967	1.048e-08	35350	TRUE	reported	textfile	0.000925646	32.7501
10702_1_COL28A1_COSA1	COL28A1	rs12126578	chr1	106947932	C	A	-0.0449	0.008231	0.48174	4.9e-08	35337	TRUE	reported	textfile	0.00084138	29.7552
10702_1_COL28A1_COSA1	COL28A1	rs2129775	chr15	53570496	TACTAATCATCA	TACTAACCATCA	0.052	0.00934	0.25824	2.587e-08	35350	TRUE	reported	textfile	0.000876078	30.9948
10702_1_COL28A1_COSA1	COL28A1	rs12945299	chr17	7176748	ACGCT	ACACT	0.0643	0.010027	0.21475	1.427e-10	35358	TRUE	reported	textfile	0.00116168	41.1202
10702_1_COL28A1_COSA1	COL28A1	rs1050785	chr2	237324109	AAAAAAAAAA	CAAAAAAAAA	0.0645	0.008254	0.4213	5.503e-15	35361	TRUE	reported	textfile	0.00172392	61.0613
10702_1_COL28A1_COSA1	COL28A1	rs2646260	chr2	237369152	G	A	0.0516	0.008864	0.31548	5.834e-09	35343	TRUE	reported	textfile	0.0009579	33.8856
10702_1_COL28A1_COSA1	COL28A1	rs611462	chr21	44821531	A	G	-0.1357	0.024663	0.02813	3.752e-08	35248	TRUE	reported	textfile	0.000858145	30.2721
10702_1_COL28A1_COSA1	COL28A1	rs3088026	chr21	46129699	T	C	-0.0945	0.01416	0.09272	2.492e-11	34723	TRUE	reported	textfile	0.00128104	44.5361
10702_1_COL28A1_COSA1	COL28A1	rs10254101	chr7	151718450	T	C	0.052	0.009193	0.26853	1.546e-08	35360	TRUE	reported	textfile	0.000904039	31.9939
10703_203_SUDS3_SDS3	SUDS3	rs10922098	chr1	196695521	T	C	-0.1213	0.008089	0.40011	7.859e-51	35326	TRUE	reported	textfile	0.00632531	224.857
10703_203_SUDS3_SDS3	SUDS3	rs11569415	chr19	6716268	A	G	-0.0556	0.00921	0.24276	1.573e-09	35360	TRUE	reported	textfile	0.00102961	36.4423
10703_203_SUDS3_SDS3	SUDS3	rs9864801	chr3	165730789	TAGAGAG	TATAGAG	-0.0585	0.008025	0.41936	3.098e-13	35327	TRUE	reported	textfile	0.00150197	53.137
10703_203_SUDS3_SDS3	SUDS3	rs2634465	chr4	55666449	G	A	-0.0628	0.011447	0.1413	4.111e-08	35346	TRUE	reported	textfile	0.000850797	30.0962
10703_203_SUDS3_SDS3	SUDS3	rs1042663	chr6	31937353	A	G	0.1158	0.013787	0.09002	4.498e-17	35429	TRUE	reported	textfile	0.00198726	70.5429
10703_203_SUDS3_SDS3	SUDS3	rs9501602	chr6	32011488	G	A	0.0894	0.014782	0.08099	1.469e-09	35428	TRUE	reported	textfile	0.00103137	36.575
10708_3_GNRH2_GON2	GNRH2	rs2296236	chr20	3039444	T	C	-0.2021	0.010378	0.16991	1.844e-84	35366	TRUE	reported	textfile	0.0106093	379.211
10708_3_GNRH2_GON2	GNRH2	rs6115777	chr20	3067673	G	T	-0.0574	0.008023	0.40236	8.414e-13	35362	TRUE	reported	textfile	0.00144539	51.183
10708_3_GNRH2_GON2	GNRH2	rs10922098	chr1	196695521	T	C	-0.0704	0.008036	0.40011	1.941e-18	35326	TRUE	reported	textfile	0.00216785	76.7434
10708_3_GNRH2_GON2	GNRH2	rs11845659	chr14	106127116	T	C	-0.05	0.008079	0.42023	6.051e-10	34955	TRUE	reported	textfile	0.00109456	38.3001
10708_3_GNRH2_GON2	GNRH2	rs6445180	chr3	166042910	CATTATTTG	CATTATTTT	0.0463	0.007949	0.41731	5.73e-09	35329	TRUE	reported	textfile	0.000959376	33.9244
10710_23_ZPBP2_ZPBP2	ZPBP2	rs10922098	chr1	196695521	T	C	-0.0504	0.007911	0.40011	1.875e-10	35326	TRUE	reported	textfile	0.00114764	40.5858
10710_23_ZPBP2_ZPBP2	ZPBP2	rs67399078	chr6	32642504	TGGGGG	CTGGGG	0.0549	0.007913	0.39943	3.973e-12	35427	TRUE	reported	textfile	0.00135687	48.1324
10710_23_ZPBP2_ZPBP2	ZPBP2	rs7749543	chr6	32783639	T	G	0.0678	0.012338	0.11083	3.907e-08	35426	TRUE	reported	textfile	0.000851682	30.1957
10710_23_ZPBP2_ZPBP2	ZPBP2	rs10869516	chr9	75152655	C	T	0.0473	0.007973	0.3724	2.987e-09	35342	TRUE	reported	textfile	0.000994845	35.1928
10714_7_ACE_ACE	ACE	rs188635580	chr17	62773581	C	T	-0.2002	0.023918	0.03089	5.75e-17	35356	TRUE	reported	textfile	0.00197768	70.0574
10714_7_ACE_ACE	ACE	rs4968748	chr17	62992139	A	G	-0.3472	0.009319	0.25149	1e-200	35357	TRUE	reported	textfile	0.0377765	1388.02
10714_7_ACE_ACE	ACE	rs4277404	chr17	63515392	T	C	0.2989	0.020415	0.04118	1.532e-48	35356	TRUE	reported	textfile	0.00602649	214.352
10714_7_ACE_ACE	ACE	rs142377191	chr17	63571809	A	G	0.2677	0.025084	0.02894	1.377e-26	35356	TRUE	reported	textfile	0.00321102	113.888
10714_7_ACE_ACE	ACE	rs111725844	chr17	63720642	T	C	0.3298	0.01681	0.06264	1.068e-85	35356	TRUE	reported	textfile	0.0107696	384.894
10714_7_ACE_ACE	ACE	rs150241958	chr17	63730575	G	A	0.3369	0.032051	0.01596	7.649e-26	35356	TRUE	reported	textfile	0.00311531	110.483
10714_7_ACE_ACE	ACE	rs2584622	chr17	63832807	A	G	0.195	0.016092	0.07002	8.502e-34	35355	TRUE	reported	textfile	0.00413617	146.833
10714_7_ACE_ACE	ACE	rs3744287	chr17	63918558	G	A	0.2324	0.040758	0.01112	1.184e-08	35354	TRUE	reported	textfile	0.000918774	32.5104
10714_7_ACE_ACE	ACE	rs75163181	chr17	64011027	C	A	-0.3899	0.032322	0.01711	1.656e-33	35351	TRUE	reported	textfile	0.00409944	145.508
10714_7_ACE_ACE	ACE	rs79593721	chr17	64298765	T	C	-0.1963	0.02389	0.03107	2.091e-16	35356	TRUE	reported	textfile	0.00190597	67.5124
10714_7_ACE_ACE	ACE	rs144762318	chr17	64326232	T	C	0.1877	0.024206	0.02923	8.877e-15	35356	TRUE	reported	textfile	0.00169778	60.1254
10714_7_ACE_ACE	ACE	rs611593	chr11	126318484	T	G	-0.0745	0.010494	0.17524	1.251e-12	35364	TRUE	reported	textfile	0.00142315	50.3971
10714_7_ACE_ACE	ACE	rs35166255	chr11	126431861	A	G	0.2641	0.020251	0.0367	7.107e-39	35359	TRUE	reported	textfile	0.00478696	170.067
10714_7_ACE_ACE	ACE	rs12945299	chr17	7176748	ACGCT	ACACT	0.0566	0.010127	0.21475	2.287e-08	35358	TRUE	reported	textfile	0.000882673	31.2354
10714_7_ACE_ACE	ACE	rs143501783	chr17	7897001	C	T	0.2169	0.037632	0.01116	8.225e-09	35361	TRUE	reported	textfile	0.000938582	33.2185
10714_7_ACE_ACE	ACE	rs189634497	chr17	61332764	C	T	-0.1579	0.018118	0.05431	2.909e-18	35348	TRUE	reported	textfile	0.00214411	75.9485
10714_7_ACE_ACE	ACE	rs74905978	chr17	62011454	G	C	0.2056	0.030176	0.0193	9.541e-12	35356	TRUE	reported	textfile	0.00131126	46.4193
10714_7_ACE_ACE	ACE	rs8103531	chr19	41386069	T	C	0.0439	0.007934	0.43807	3.147e-08	35360	TRUE	reported	textfile	0.000865081	30.614
10714_7_ACE_ACE	ACE	rs3205136	chr9	133251244	A	C	0.2238	0.013333	0.09869	3.124e-63	35355	TRUE	reported	textfile	0.00790617	281.734
10714_7_ACE_ACE	ACE	rs600038	chr9	133276354	T	C	0.3376	0.010929	0.15311	1e-200	35359	TRUE	reported	textfile	0.0262772	954.156
10714_7_ACE_ACE	ACE	rs117608058	chr9	133540282	A	G	-0.1819	0.025397	0.02374	7.935e-13	35349	TRUE	reported	textfile	0.00144908	51.2951
10716_35_PSMD5_PSMD5	PSMD5	rs10922098	chr1	196695521	T	C	-0.058	0.007986	0.40011	3.787e-13	35326	TRUE	reported	textfile	0.00149092	52.744
10716_35_PSMD5_PSMD5	PSMD5	rs34160075	chr14	105987878	G	A	0.1195	0.00809	0.4079	2.272e-49	34954	TRUE	reported	textfile	0.00620354	218.179
10716_35_PSMD5_PSMD5	PSMD5	rs2284350	chr3	52788840	C	T	-0.0521	0.007994	0.39076	7.166e-11	35342	TRUE	reported	textfile	0.00120042	42.4739
10716_35_PSMD5_PSMD5	PSMD5	rs3917550	chr7	95305261	A	G	0.0677	0.010806	0.15554	3.727e-10	35337	TRUE	reported	textfile	0.00110952	39.2485
10731_10_HS3ST5_HS3S5	HS3ST5	rs12132412	chr1	21493549	G	A	-0.0487	0.008399	0.34943	6.708e-09	35362	TRUE	reported	textfile	0.000949846	33.6185
10731_10_HS3ST5_HS3S5	HS3ST5	rs7535409	chr1	169537003	G	A	-0.0584	0.008418	0.33792	3.99e-12	35352	TRUE	reported	textfile	0.00135957	48.1264
10731_10_HS3ST5_HS3S5	HS3ST5	rs2420378	chr1	169600680	T	A	-0.0509	0.008379	0.34773	1.242e-09	35348	TRUE	reported	textfile	0.00104288	36.9
10731_10_HS3ST5_HS3S5	HS3ST5	rs1914886	chr17	21393104	A	G	-0.0528	0.008165	0.42279	1e-10	35340	TRUE	reported	textfile	0.00118189	41.8149
10731_10_HS3ST5_HS3S5	HS3ST5	rs704	chr17	28367840	A	G	0.255	0.007922	0.49189	1e-200	35348	TRUE	reported	textfile	0.0284773	1036.06
10731_10_HS3ST5_HS3S5	HS3ST5	rs376533982	chr17	29206025	TTTTATTTATTTATTTATTTATTTA	T	0.1478	0.023342	0.03071	2.422e-10	35349	TRUE	reported	textfile	0.00113293	40.0911
10731_10_HS3ST5_HS3S5	HS3ST5	rs36020655	chr17	29232546	AT	A	0.1322	0.018752	0.04899	1.791e-12	35349	TRUE	reported	textfile	0.00140404	49.6985
10731_10_HS3ST5_HS3S5	HS3ST5	rs429358	chr19	44908684	C	T	-0.0997	0.010634	0.17407	6.873e-21	35356	TRUE	reported	textfile	0.00248002	87.8967
10731_10_HS3ST5_HS3S5	HS3ST5	rs35136575	chr19	44935906	G	C	-0.0624	0.008844	0.28501	1.72e-12	35356	TRUE	reported	textfile	0.00140604	49.7791
10734_339_GAL3ST2_G3ST2	GAL3ST2	rs72748420	chr1	196141224	T	C	0.0917	0.015358	0.07417	2.362e-09	35325	TRUE	reported	textfile	0.00100821	35.6488
10734_339_GAL3ST2_G3ST2	GAL3ST2	rs1329424	chr1	196677046	G	T	-0.2716	0.008175	0.39735	1e-200	35326	TRUE	reported	textfile	0.0302989	1103.72
10734_339_GAL3ST2_G3ST2	GAL3ST2	rs3900909	chr1	197788716	T	C	0.1589	0.022422	0.03376	1.373e-12	35325	TRUE	reported	textfile	0.00141971	50.2197
10734_339_GAL3ST2_G3ST2	GAL3ST2	rs10801660	chr1	198272225	A	G	0.082	0.012584	0.11574	7.206e-11	35333	TRUE	reported	textfile	0.0012003	42.4586
10734_339_GAL3ST2_G3ST2	GAL3ST2	rs35136575	chr19	44935906	G	C	-0.0659	0.008933	0.28501	1.621e-13	35356	TRUE	reported	textfile	0.0015369	54.4191
10734_339_GAL3ST2_G3ST2	GAL3ST2	rs111696008	chr2	216622986	A	G	-0.1615	0.026773	0.02443	1.618e-09	35347	TRUE	reported	textfile	0.00102838	36.3853
10734_339_GAL3ST2_G3ST2	GAL3ST2	rs144202860	chr2	216625740	A	G	-0.1954	0.035836	0.01274	4.962e-08	35347	TRUE	reported	textfile	0.000840412	29.7294
10734_339_GAL3ST2_G3ST2	GAL3ST2	rs2686395	chr3	165767231	C	T	-0.1455	0.008674	0.3101	3.765e-63	35327	TRUE	reported	textfile	0.00790196	281.36
10734_339_GAL3ST2_G3ST2	GAL3ST2	rs1265941	chr6	31904575	C	A	0.1642	0.015495	0.07271	3.071e-26	35429	TRUE	reported	textfile	0.00315958	112.289
10734_339_GAL3ST2_G3ST2	GAL3ST2	rs550671	chr6	31976816	T	C	0.1891	0.011555	0.14045	3.413e-60	35428	TRUE	reported	textfile	0.00750284	267.805
10734_339_GAL3ST2_G3ST2	GAL3ST2	rs9269234	chr6	32484011	C	G	0.075	0.010851	0.16699	4.793e-12	35427	TRUE	reported	textfile	0.00134668	47.7704
10737_96_SERPINB1_Serpin_B1	SERPINB1	rs2293772	chr6	2835597	G	A	0.0792	0.008228	0.40397	6.234e-22	35348	TRUE	reported	textfile	0.00261433	92.6483
10737_96_SERPINB1_Serpin_B1	SERPINB1	rs10922094	chr1	196692375	CATTA	GATTA	-0.09	0.008222	0.40155	6.964e-28	35327	TRUE	reported	textfile	0.00338028	119.813
10737_96_SERPINB1_Serpin_B1	SERPINB1	rs9971407	chr11	65130754	T	C	-0.0691	0.009334	0.24858	1.329e-13	35351	TRUE	reported	textfile	0.00154791	54.8019
10737_96_SERPINB1_Serpin_B1	SERPINB1	rs6445180	chr3	166042910	CATTATTTG	CATTATTTT	0.0488	0.008139	0.41731	2.023e-09	35329	TRUE	reported	textfile	0.00101654	35.9479
10737_96_SERPINB1_Serpin_B1	SERPINB1	rs4713498	chr6	32043539	T	G	0.0917	0.01661	0.06413	3.375e-08	35429	TRUE	reported	textfile	0.000859542	30.4772
10748_216_PCDHB2_PCDB2	PCDHB2	rs10922098	chr1	196695521	T	C	-0.1919	0.007991	0.40011	1.952e-127	35326	TRUE	reported	textfile	0.0160628	576.664
10748_216_PCDHB2_PCDB2	PCDHB2	rs7084817	chr10	7732395	G	C	-0.1708	0.021784	0.03465	4.483e-15	35351	TRUE	reported	textfile	0.00173598	61.4718
10748_216_PCDHB2_PCDB2	PCDHB2	rs11064498	chr12	7064203	G	A	-0.0815	0.011848	0.1306	6.041e-12	35378	TRUE	reported	textfile	0.00133571	47.3152
10748_216_PCDHB2_PCDB2	PCDHB2	rs56317765	chr20	37489853	T	C	0.0617	0.0109	0.15401	1.511e-08	35357	TRUE	reported	textfile	0.000905417	32.04
10748_216_PCDHB2_PCDB2	PCDHB2	rs11720167	chr3	165768357	G	T	0.0997	0.009998	0.19032	2.025e-23	35327	TRUE	reported	textfile	0.00280696	99.435
10748_216_PCDHB2_PCDB2	PCDHB2	rs3863087	chr3	165792099	A	G	-0.0831	0.01358	0.09559	9.403e-10	35326	TRUE	reported	textfile	0.00105888	37.4436
10748_216_PCDHB2_PCDB2	PCDHB2	rs550671	chr6	31976816	T	C	0.1495	0.011286	0.14045	4.72e-40	35428	TRUE	reported	textfile	0.00492845	175.46
10748_216_PCDHB2_PCDB2	PCDHB2	rs9469195	chr6	32617235	G	C	0.0698	0.00809	0.37544	6.218e-18	35427	TRUE	reported	textfile	0.00209685	74.4371
10748_216_PCDHB2_PCDB2	PCDHB2	rs9272526	chr6	32638792	A	G	0.061	0.010381	0.14653	4.197e-09	35426	TRUE	reported	textfile	0.000973724	34.5268
10752_8_CDYL2_CDYL2	CDYL2	rs10922098	chr1	196695521	T	C	-0.0634	0.008247	0.40011	1.5e-14	35326	TRUE	reported	textfile	0.00167019	59.0965
10752_8_CDYL2_CDYL2	CDYL2	rs4452009	chr17	21391421	A	C	-0.0459	0.008131	0.49803	1.651e-08	35340	TRUE	reported	textfile	0.000900906	31.8649
10752_8_CDYL2_CDYL2	CDYL2	rs704	chr17	28367840	A	G	0.177	0.008055	0.49189	5.196e-107	35348	TRUE	reported	textfile	0.0134759	482.826
10752_8_CDYL2_CDYL2	CDYL2	rs62083752	chr17	58290785	T	C	-0.0946	0.012337	0.12173	1.744e-14	35357	TRUE	reported	textfile	0.00166022	58.7948
10752_8_CDYL2_CDYL2	CDYL2	rs9501393	chr6	32007072	GGAG	CGAG	0.0631	0.010819	0.1548	5.467e-09	35428	TRUE	reported	textfile	0.000959226	34.0142
10752_8_CDYL2_CDYL2	CDYL2	rs2299257	chr7	95313453	C	A	0.0467	0.008352	0.37897	2.252e-08	35337	TRUE	reported	textfile	0.000883973	31.2628
10753_31_ADAM7_ADAM7	ADAM7	rs71427346	chr14	106544067	G	A	0.0704	0.009218	0.25917	2.224e-14	34955	TRUE	reported	textfile	0.00166586	58.324
10753_31_ADAM7_ADAM7	ADAM7	rs113954333	chr17	28251133	C	T	-0.1287	0.013544	0.09416	2.058e-21	35348	TRUE	reported	textfile	0.00254795	90.2898
10753_31_ADAM7_ADAM7	ADAM7	rs241777	chr17	28306590	T	C	-0.2392	0.007812	0.45532	1e-200	35348	TRUE	reported	textfile	0.0258383	937.504
10753_31_ADAM7_ADAM7	ADAM7	rs36020655	chr17	29232546	AT	A	0.1065	0.018423	0.04899	7.439e-09	35349	TRUE	reported	textfile	0.000944476	33.416
10754_113_PROK2_Prokineticin_2	PROK2	rs2686274	chr3	71262190	T	C	-0.0963	0.010238	0.2316	5.163e-21	35339	TRUE	reported	textfile	0.00249737	88.4703
10754_113_PROK2_Prokineticin_2	PROK2	rs6549404	chr3	71715045	A	T	-0.1543	0.009687	0.27595	3.976e-57	35333	TRUE	reported	textfile	0.0071296	253.705
10754_113_PROK2_Prokineticin_2	PROK2	rs4677042	chr3	71732550	G	C	0.6182	0.009301	0.1278	1e-200	35333	TRUE	reported	textfile	0.111136	4417.48
10754_113_PROK2_Prokineticin_2	PROK2	rs17009077	chr3	71892003	G	A	-0.1229	0.00955	0.28852	6.729e-38	35335	TRUE	reported	textfile	0.0046651	165.605
10754_113_PROK2_Prokineticin_2	PROK2	rs9809964	chr3	72628421	A	C	0.1303	0.019962	0.04747	6.689e-11	35335	TRUE	reported	textfile	0.00120435	42.6046
10754_113_PROK2_Prokineticin_2	PROK2	rs56318703	chr10	909566	T	C	0.081	0.009696	0.24229	6.591e-17	35167	TRUE	reported	textfile	0.00198056	69.7847
10754_113_PROK2_Prokineticin_2	PROK2	rs10896415	chr11	69071866	A	G	-0.0577	0.008611	0.37201	2.075e-11	35354	TRUE	reported	textfile	0.0012684	44.8973
10754_113_PROK2_Prokineticin_2	PROK2	rs2511241	chr11	73234296	T	C	0.2998	0.014634	0.08753	2.841e-93	35354	TRUE	reported	textfile	0.011732	419.675
10754_113_PROK2_Prokineticin_2	PROK2	rs3809627	chr16	30091839	A	C	0.0479	0.008451	0.42241	1.444e-08	35360	TRUE	reported	textfile	0.000907712	32.124
10754_113_PROK2_Prokineticin_2	PROK2	rs9898547	chr17	39979773	T	G	-0.1002	0.008386	0.44771	6.661e-33	35367	TRUE	reported	textfile	0.00402048	142.758
10754_113_PROK2_Prokineticin_2	PROK2	rs62135367	chr2	43116519	G	C	0.0551	0.009385	0.2726	4.337e-09	35348	TRUE	reported	textfile	0.000974196	34.4675
10754_113_PROK2_Prokineticin_2	PROK2	rs116198731	chr3	69474148	C	T	0.1893	0.034111	0.01599	2.864e-08	35340	TRUE	reported	textfile	0.000870698	30.7955
10754_113_PROK2_Prokineticin_2	PROK2	rs138866676	chr3	70273106	T	C	0.1832	0.026856	0.02635	9.001e-12	35342	TRUE	reported	textfile	0.00131494	46.5311
10754_113_PROK2_Prokineticin_2	PROK2	rs4264815	chr4	152743406	C	T	-0.0527	0.008497	0.41442	5.57e-10	35364	TRUE	reported	textfile	0.00108657	38.465
10754_113_PROK2_Prokineticin_2	PROK2	rs1071649	chr6	31271337	T	G	-0.0753	0.010055	0.22009	6.959e-14	35427	TRUE	reported	textfile	0.00158054	56.0791
10754_113_PROK2_Prokineticin_2	PROK2	rs9266228	chr6	31357543	C	G	-0.0788	0.008382	0.49096	5.388e-21	35428	TRUE	reported	textfile	0.00248845	88.3756
10758_2_KERA_KERA	KERA	rs10922094	chr1	196692375	CATTA	GATTA	-0.1171	0.008478	0.40155	2.157e-43	35327	TRUE	reported	textfile	0.00537132	190.767
10758_2_KERA_KERA	KERA	rs4950781	chr1	202591553	G	T	-0.0491	0.008736	0.34329	1.907e-08	35349	TRUE	reported	textfile	0.000892838	31.5873
10758_2_KERA_KERA	KERA	rs142759151	chr1	203218214	GGTCAAGGTCAAGGTCAAGG	GGTCAAGGTCAAGG	-0.0551	0.008955	0.31305	7.606e-10	35353	TRUE	reported	textfile	0.00106975	37.8571
10758_2_KERA_KERA	KERA	rs10920636	chr1	203402861	A	G	0.2496	0.008231	0.4918	1e-200	35357	TRUE	reported	textfile	0.0253488	919.516
10758_2_KERA_KERA	KERA	rs117861214	chr10	54963317	A	T	-0.1154	0.020789	0.04192	2.839e-08	35341	TRUE	reported	textfile	0.000871138	30.812
10758_2_KERA_KERA	KERA	rs186033146	chr12	104377858	T	C	-0.1666	0.020307	0.0428	2.324e-16	35348	TRUE	reported	textfile	0.0019005	67.3029
10758_2_KERA_KERA	KERA	rs1362245	chr2	229265954	A	G	0.0523	0.009181	0.28531	1.224e-08	35347	TRUE	reported	textfile	0.000917217	32.4488
10758_2_KERA_KERA	KERA	rs2686395	chr3	165767231	C	T	-0.0662	0.008929	0.3101	1.226e-13	35327	TRUE	reported	textfile	0.00155356	54.9649
10758_2_KERA_KERA	KERA	rs1265941	chr6	31904575	C	A	0.1027	0.015899	0.07271	1.05e-10	35429	TRUE	reported	textfile	0.00117634	41.7231
10758_2_KERA_KERA	KERA	rs550671	chr6	31976816	T	C	0.1035	0.011873	0.14045	2.844e-18	35428	TRUE	reported	textfile	0.00214034	75.9863
10760_107_GRIA4_GRIA4	GRIA4	rs9280648	chr6	29683259	CATTTTTTTTTTTTT	CTTTTTTTTTTTT	0.0733	0.0119	0.14192	7.286e-10	35425	TRUE	reported	textfile	0.00106989	37.9393
10760_107_GRIA4_GRIA4	GRIA4	rs56194989	chr6	31235376	C	A	0.2144	0.038341	0.012	2.246e-08	35427	TRUE	reported	textfile	0.000881871	31.2679
10760_107_GRIA4_GRIA4	GRIA4	rs72548024	chr6	31832870	ATATT	ATTT	0.1297	0.010985	0.16365	3.599e-32	35427	TRUE	reported	textfile	0.00391958	139.398
10760_107_GRIA4_GRIA4	GRIA4	rs115884658	chr6	31896761	A	G	-0.2478	0.020047	0.04295	4.251e-35	35429	TRUE	reported	textfile	0.00429414	152.785
10760_107_GRIA4_GRIA4	GRIA4	rs62395855	chr6	31917132	T	C	0.1751	0.027827	0.02271	3.126e-10	35429	TRUE	reported	textfile	0.00111634	39.5927
10760_107_GRIA4_GRIA4	GRIA4	rs181063261	chr6	31933008	T	C	-0.4383	0.018695	0.05001	1.516e-121	35429	TRUE	reported	textfile	0.0152773	549.626
10760_107_GRIA4_GRIA4	GRIA4	rs2284179	chr6	31974114	G	T	0.3241	0.021459	0.03718	1.539e-51	35429	TRUE	reported	textfile	0.00639725	228.094
10760_107_GRIA4_GRIA4	GRIA4	rs451652	chr6	32041507	A	G	0.2183	0.012303	0.13221	1.952e-70	35425	TRUE	reported	textfile	0.00880913	314.819
10760_107_GRIA4_GRIA4	GRIA4	rs7774739	chr6	32041524	G	A	0.1886	0.011403	0.17585	1.915e-61	35425	TRUE	reported	textfile	0.00766292	273.54
10760_107_GRIA4_GRIA4	GRIA4	rs13196283	chr6	32675846	A	C	0.1758	0.030881	0.01708	1.249e-08	35426	TRUE	reported	textfile	0.000913978	32.4064
10760_107_GRIA4_GRIA4	GRIA4	rs9501265	chr6	33090511	G	A	-0.1039	0.017312	0.05985	1.953e-09	35425	TRUE	reported	textfile	0.00101575	36.0174
10761_5_TMED2_TMED2	TMED2	rs10922094	chr1	196692375	CATTA	GATTA	-0.118	0.008038	0.40155	8.611e-49	35327	TRUE	reported	textfile	0.00606345	215.498
10761_5_TMED2_TMED2	TMED2	rs1355538	chr3	165787389	G	A	-0.0689	0.008042	0.39847	1.06e-17	35326	TRUE	reported	textfile	0.00207355	73.3983
10761_5_TMED2_TMED2	TMED2	rs454212	chr6	31966595	T	C	0.0881	0.011361	0.13896	8.873e-15	35428	TRUE	reported	textfile	0.00169448	60.1304
10761_5_TMED2_TMED2	TMED2	rs34927613	chr6	32632434	A	G	0.0526	0.008585	0.29339	8.961e-10	35427	TRUE	reported	textfile	0.00105851	37.5376
10762_2_KLRG2_KLRG2	KLRG2	rs10922098	chr1	196695521	T	C	-0.0741	0.008177	0.40011	1.282e-19	35326	TRUE	reported	textfile	0.00231924	82.1153
10762_2_KLRG2_KLRG2	KLRG2	rs142860569	chr1	206823039	T	C	0.103	0.017074	0.05869	1.614e-09	35362	TRUE	reported	textfile	0.00102806	36.3898
10762_2_KLRG2_KLRG2	KLRG2	rs2808466	chr1	207100406	C	T	0.2891	0.012694	0.11154	8.178e-115	35357	TRUE	reported	textfile	0.0144577	518.65
10762_2_KLRG2_KLRG2	KLRG2	rs2491393	chr1	207126914	G	A	0.0786	0.008568	0.32234	4.56e-20	35357	TRUE	reported	textfile	0.00237453	84.1515
10762_2_KLRG2_KLRG2	KLRG2	rs1107080	chr9	114329677	G	C	-0.0786	0.01305	0.10966	1.712e-09	35349	TRUE	reported	textfile	0.00102518	36.2743
10772_21_CSGALNACT2_CGAT2	CSGALNACT2	rs2435382	chr10	43181651	T	A	-0.1148	0.008361	0.33153	6.609e-43	35316	TRUE	reported	textfile	0.00530987	188.514
10772_21_CSGALNACT2_CGAT2	CSGALNACT2	rs10922098	chr1	196695521	T	C	-0.15	0.008042	0.40011	1.204e-77	35326	TRUE	reported	textfile	0.00975223	347.88
10772_21_CSGALNACT2_CGAT2	CSGALNACT2	rs6542680	chr2	3592552	T	C	-0.124	0.010201	0.18362	5.317e-34	35320	TRUE	reported	textfile	0.00416605	147.752
10772_21_CSGALNACT2_CGAT2	CSGALNACT2	rs1355538	chr3	165787389	G	A	-0.0693	0.008048	0.39847	7.265e-18	35326	TRUE	reported	textfile	0.00209452	74.1423
10772_21_CSGALNACT2_CGAT2	CSGALNACT2	rs550671	chr6	31976816	T	C	0.1092	0.011329	0.14045	5.488e-22	35428	TRUE	reported	textfile	0.00261564	92.9047
10772_21_CSGALNACT2_CGAT2	CSGALNACT2	rs62404084	chr6	32635544	T	C	0.0591	0.00962	0.21057	8.086e-10	35427	TRUE	reported	textfile	0.00106421	37.7399
10781_19_CLEC4G_CLC4G	CLEC4G	rs117133715	chr19	7736670	CCTTT	CCTTC	0.2029	0.015715	0.0746	3.879e-38	35357	TRUE	reported	textfile	0.00469264	166.69
10781_19_CLEC4G_CLC4G	CLEC4G	rs62122042	chr2	20522215	A	T	-0.074	0.013171	0.10816	1.928e-08	35358	TRUE	reported	textfile	0.000891971	31.5647
10781_19_CLEC4G_CLC4G	CLEC4G	rs1801701	chr2	21005955	T	C	-0.3709	0.012024	0.12795	1e-200	35361	TRUE	reported	textfile	0.0262035	951.461
10781_19_CLEC4G_CLC4G	CLEC4G	rs115256181	chr2	22085884	TAAAAT	AAAAAT	-0.078	0.013573	0.10276	9.092e-09	35355	TRUE	reported	textfile	0.000933214	33.0227
10781_19_CLEC4G_CLC4G	CLEC4G	rs6445035	chr3	165762312	A	G	0.1356	0.010388	0.1904	6.07e-39	35327	TRUE	reported	textfile	0.0048002	170.385
10781_19_CLEC4G_CLC4G	CLEC4G	rs3863087	chr3	165792099	A	G	-0.1104	0.014133	0.09559	5.647e-15	35326	TRUE	reported	textfile	0.00172435	61.0162
10781_19_CLEC4G_CLC4G	CLEC4G	rs79428469	chr6	32634257	C	T	0.054	0.008913	0.2926	1.374e-09	35427	TRUE	reported	textfile	0.00103504	36.7042
10781_19_CLEC4G_CLC4G	CLEC4G	rs78810414	chr8	20013602	T	C	-0.0908	0.01439	0.08751	2.794e-10	35356	TRUE	reported	textfile	0.00112486	39.8131
10785_8_LRRC52_LRC52	LRRC52	rs61801825	chr1	161599096	G	A	-0.0769	0.013118	0.09435	4.572e-09	35339	TRUE	reported	textfile	0.000971496	34.3631
10785_8_LRRC52_LRC52	LRRC52	rs111653192	chr14	105673116	A	G	-0.0887	0.015877	0.06881	2.316e-08	35088	TRUE	reported	textfile	0.000888721	31.2094
10785_8_LRRC52_LRC52	LRRC52	rs12589177	chr14	106782999	G	A	-0.1986	0.007978	0.41862	8.53e-137	34954	TRUE	reported	textfile	0.0174197	619.649
10785_8_LRRC52_LRC52	LRRC52	rs61997798	chr14	106821535	T	C	0.1346	0.017527	0.05376	1.596e-14	34914	TRUE	reported	textfile	0.00168633	58.9726
10785_8_LRRC52_LRC52	LRRC52	rs41547217	chr6	32521980	G	C	0.057	0.00787	0.48969	4.395e-13	35427	TRUE	reported	textfile	0.00147851	52.4537
10798_4_CD300E_CLM2	CD300E	rs10922094	chr1	196692375	CATTA	GATTA	-0.114	0.00803	0.40155	9.574e-46	35327	TRUE	reported	textfile	0.00567285	201.537
10798_4_CD300E_CLM2	CD300E	rs1555405	chr14	100710432	A	G	-0.0511	0.00861	0.30381	2.934e-09	35368	TRUE	reported	textfile	0.00099493	35.2218
10798_4_CD300E_CLM2	CD300E	rs1706435	chr3	165743688	G	A	0.0697	0.00815	0.36981	1.21e-17	35327	TRUE	reported	textfile	0.00206607	73.1351
10798_4_CD300E_CLM2	CD300E	rs9501600	chr6	32009122	T	C	0.0957	0.011421	0.15016	5.323e-17	35428	TRUE	reported	textfile	0.00197792	70.2087
10800_15_SERPINH1_Collagen_binding_protein	SERPINH1	rs514887	chr11	75581004	A	G	0.1232	0.008064	0.44086	1.072e-52	35360	TRUE	reported	textfile	0.00655769	233.397
10800_15_SERPINH1_Collagen_binding_protein	SERPINH1	rs594708	chr11	75690770	ACAG	GCAG	0.0812	0.008797	0.29394	2.707e-20	35363	TRUE	reported	textfile	0.00240353	85.1958
10800_15_SERPINH1_Collagen_binding_protein	SERPINH1	rs2588512	chr2	54964946	G	A	-0.0743	0.010125	0.19505	2.168e-13	35334	TRUE	reported	textfile	0.00152172	53.8472
10800_15_SERPINH1_Collagen_binding_protein	SERPINH1	rs9865425	chr3	12720958	C	T	0.0632	0.008029	0.47629	3.497e-15	35357	TRUE	reported	textfile	0.00174934	61.9565
10800_15_SERPINH1_Collagen_binding_protein	SERPINH1	rs1354034	chr3	56815721	C	T	0.0488	0.008232	0.38119	3.071e-09	35344	TRUE	reported	textfile	0.000993303	35.1402
10800_15_SERPINH1_Collagen_binding_protein	SERPINH1	rs9656588	chr7	50267184	C	T	-0.0659	0.008453	0.34123	6.409e-15	35325	TRUE	reported	textfile	0.00171759	60.7749
10800_15_SERPINH1_Collagen_binding_protein	SERPINH1	rs7782210	chr7	50309149	G	A	0.0495	0.008283	0.37368	2.286e-09	35323	TRUE	reported	textfile	0.00101004	35.7117
10800_15_SERPINH1_Collagen_binding_protein	SERPINH1	rs72673731	chr8	105524039	T	C	0.0647	0.010222	0.19205	2.46e-10	35350	TRUE	reported	textfile	0.00113202	40.0601
10800_15_SERPINH1_Collagen_binding_protein	SERPINH1	rs10098139	chr8	105532805	C	T	0.0658	0.010127	0.1966	8.161e-11	35350	TRUE	reported	textfile	0.00119284	42.2149
10809_14_KLRB1_KLRB1	KLRB1	rs139517772	chr12	9125550	C	A	-0.1543	0.027023	0.0209	1.13e-08	35375	TRUE	reported	textfile	0.000920806	32.6017
10809_14_KLRB1_KLRB1	KLRB1	rs10691349	chr12	9584213	ATTGT	A	0.0788	0.011497	0.13729	7.182e-12	35374	TRUE	reported	textfile	0.00132624	46.9741
10809_14_KLRB1_KLRB1	KLRB1	rs1135816	chr12	9598073	G	A	-0.2296	0.008094	0.37818	5.361e-177	35372	TRUE	reported	textfile	0.0222428	804.624
10809_14_KLRB1_KLRB1	KLRB1	rs118021813	chr12	9889577	C	T	-0.0966	0.016561	0.06111	5.447e-09	35373	TRUE	reported	textfile	0.00096093	34.0217
10809_14_KLRB1_KLRB1	KLRB1	rs713452	chr1	56920602	C	T	0.0695	0.008553	0.29838	4.448e-16	35357	TRUE	reported	textfile	0.001864	66.025
10809_14_KLRB1_KLRB1	KLRB1	rs10922094	chr1	196692375	CATTA	GATTA	-0.0982	0.008031	0.40155	2.195e-34	35327	TRUE	reported	textfile	0.00421447	149.506
10809_14_KLRB1_KLRB1	KLRB1	rs7310615	chr12	111427245	G	C	-0.0493	0.008152	0.37607	1.469e-09	35358	TRUE	reported	textfile	0.00103331	36.5713
10809_14_KLRB1_KLRB1	KLRB1	rs8117436	chr20	1946357	A	G	0.0877	0.016042	0.06351	4.578e-08	35361	TRUE	reported	textfile	0.000844483	29.8853
10809_14_KLRB1_KLRB1	KLRB1	rs697356	chr3	165718150	C	G	0.0448	0.008174	0.36502	4.238e-08	35326	TRUE	reported	textfile	0.000849617	30.0374
10809_14_KLRB1_KLRB1	KLRB1	rs28455809	chr6	32557482	C	T	0.0534	0.008582	0.26647	4.892e-10	35427	TRUE	reported	textfile	0.00109168	38.7152
10809_14_KLRB1_KLRB1	KLRB1	rs7862602	chr9	136946019	T	G	0.1026	0.007935	0.43654	3.067e-38	35248	TRUE	reported	textfile	0.00472075	167.177
10814_7_CD1A_CD1A	CD1A	rs114009540	chr1	196158413	A	G	-0.1209	0.021621	0.03606	2.248e-08	35325	TRUE	reported	textfile	0.000884371	31.2663
10814_7_CD1A_CD1A	CD1A	rs10922098	chr1	196695521	T	C	-0.2251	0.008098	0.40011	4.8e-170	35326	TRUE	reported	textfile	0.0214045	772.629
10814_7_CD1A_CD1A	CD1A	rs3900909	chr1	197788716	T	C	0.1471	0.022155	0.03376	3.148e-11	35325	TRUE	reported	textfile	0.0012464	44.0816
10814_7_CD1A_CD1A	CD1A	rs1047286	chr19	6713251	A	G	-0.0524	0.009325	0.24066	1.919e-08	35360	TRUE	reported	textfile	0.000892206	31.5748
10814_7_CD1A_CD1A	CD1A	rs72848922	chr2	88948138	C	G	-0.1005	0.01401	0.08931	7.319e-13	35337	TRUE	reported	textfile	0.0014541	51.4554
10814_7_CD1A_CD1A	CD1A	rs111696008	chr2	216622986	A	G	-0.1487	0.026512	0.02443	2.037e-08	35347	TRUE	reported	textfile	0.000889197	31.4566
10814_7_CD1A_CD1A	CD1A	rs1707652	chr3	165761011	T	C	0.1218	0.008593	0.3102	1.307e-45	35327	TRUE	reported	textfile	0.00565503	200.9
10814_7_CD1A_CD1A	CD1A	rs550671	chr6	31976816	T	C	0.1726	0.011437	0.14045	1.846e-51	35428	TRUE	reported	textfile	0.00638745	227.737
10814_7_CD1A_CD1A	CD1A	rs28471056	chr6	32635749	AGGTGTTCTGTCTCAATCCACTGTGCTCACAGAGTACGT	AGGTGTTCTGTCTCAATCCACTGTGCTCACAGAGTACCT	0.0854	0.010118	0.18962	3.166e-17	35426	TRUE	reported	textfile	0.00200693	71.2364
10814_7_CD1A_CD1A	CD1A	rs9272526	chr6	32638792	A	G	0.065	0.010535	0.14653	6.83e-10	35426	TRUE	reported	textfile	0.00107342	38.0656
10815_2_HABP4_HABP4	HABP4	rs473902	chr9	95493953	G	T	0.0907	0.014667	0.0805	6.254e-10	35333	TRUE	reported	textfile	0.00108114	38.2391
10815_2_HABP4_HABP4	HABP4	rs58088508	chr9	96324935	C	G	0.3486	0.009397	0.22792	1e-200	35333	TRUE	reported	textfile	0.0374888	1376.11
10815_2_HABP4_HABP4	HABP4	rs147602960	chr9	97066766	G	A	0.2744	0.024165	0.02854	6.969e-30	35333	TRUE	reported	textfile	0.00363607	128.935
10815_2_HABP4_HABP4	HABP4	rs28825490	chr9	97218116	A	C	0.0587	0.009248	0.39761	2.189e-10	35329	TRUE	reported	textfile	0.00113908	40.2862
10815_2_HABP4_HABP4	HABP4	rs6695321	chr1	196706731	G	A	-0.0496	0.008084	0.40304	8.487e-10	35327	TRUE	reported	textfile	0.00106449	37.6432
10815_2_HABP4_HABP4	HABP4	rs116836559	chr9	93102773	G	A	0.2113	0.034163	0.01249	6.21e-10	35345	TRUE	reported	textfile	0.00108116	38.2527
10816_150_PILRA_PILRA_isoform_FDF03_M14	PILRA	rs45454594	chr7	99444550	A	C	0.6173	0.018062	0.04987	1e-200	35356	TRUE	reported	textfile	0.0319803	1167.98
10816_150_PILRA_PILRA_isoform_FDF03_M14	PILRA	rs199974872	chr7	99825735	GA	G	-0.411	0.025535	0.02384	2.737e-58	35356	TRUE	reported	textfile	0.00727408	259.052
10816_150_PILRA_PILRA_isoform_FDF03_M14	PILRA	rs76265464	chr7	99883893	C	T	-0.4186	0.032241	0.01535	1.52e-38	35356	TRUE	reported	textfile	0.00474518	168.561
10816_150_PILRA_PILRA_isoform_FDF03_M14	PILRA	rs75126895	chr7	99924066	C	T	-0.3994	0.018752	0.04627	1.156e-100	35356	TRUE	reported	textfile	0.0126684	453.624
10816_150_PILRA_PILRA_isoform_FDF03_M14	PILRA	rs12705068	chr7	100019125	T	C	0.9361	0.024877	0.0266	1e-200	35356	TRUE	reported	textfile	0.0385063	1415.87
10816_150_PILRA_PILRA_isoform_FDF03_M14	PILRA	rs371165331	chr7	100278477	CTTTTTCTTTCTT	CTTTTTCTTTTTT	0.963	0.029804	0.01815	1e-200	35352	TRUE	reported	textfile	0.0286847	1043.95
10816_150_PILRA_PILRA_isoform_FDF03_M14	PILRA	rs62482204	chr7	100398887	A	G	0.8826	0.03042	0.01703	4.39e-185	35357	TRUE	reported	textfile	0.0232549	841.753
10816_150_PILRA_PILRA_isoform_FDF03_M14	PILRA	rs149744179	chr7	100437664	T	C	-0.4345	0.029726	0.01795	2.199e-48	35357	TRUE	reported	textfile	0.00600641	213.64
10816_150_PILRA_PILRA_isoform_FDF03_M14	PILRA	rs78690606	chr7	100492646	A	C	0.8815	0.039318	0.01013	2.52e-111	35357	TRUE	reported	textfile	0.014017	502.617
10816_150_PILRA_PILRA_isoform_FDF03_M14	PILRA	rs73405382	chr7	100509350	G	C	-0.4146	0.012947	0.10169	1e-200	35357	TRUE	reported	textfile	0.0281857	1025.41
10816_150_PILRA_PILRA_isoform_FDF03_M14	PILRA	rs140711669	chr7	100653245	C	G	-0.3564	0.022643	0.03083	8.071e-56	35356	TRUE	reported	textfile	0.00695844	247.732
10816_150_PILRA_PILRA_isoform_FDF03_M14	PILRA	rs55867908	chr7	100804512	C	A	0.8678	0.035981	0.01212	1.614e-128	35357	TRUE	reported	textfile	0.0161857	581.659
10816_150_PILRA_PILRA_isoform_FDF03_M14	PILRA	rs143364347	chr7	101226262	A	G	0.7139	0.031966	0.01561	1.753e-110	35355	TRUE	reported	textfile	0.0139112	498.739
10816_150_PILRA_PILRA_isoform_FDF03_M14	PILRA	rs146216542	chr7	8321631	A	G	0.1208	0.020539	0.03926	4.065e-09	35352	TRUE	reported	textfile	0.000977545	34.59
10816_150_PILRA_PILRA_isoform_FDF03_M14	PILRA	rs5745757	chr7	81704940	A	G	-0.2253	0.039777	0.01029	1.478e-08	35335	TRUE	reported	textfile	0.000907108	32.08
10816_150_PILRA_PILRA_isoform_FDF03_M14	PILRA	rs148292738	chr7	81714369	G	A	-0.1987	0.028085	0.021	1.495e-12	35336	TRUE	reported	textfile	0.00141454	50.0521
10816_150_PILRA_PILRA_isoform_FDF03_M14	PILRA	rs117466579	chr7	85686314	C	A	0.167	0.029858	0.01834	2.229e-08	35337	TRUE	reported	textfile	0.000884499	31.2815
10816_150_PILRA_PILRA_isoform_FDF03_M14	PILRA	rs79858296	chr7	86715697	A	C	-0.0823	0.012316	0.12056	2.35e-11	35338	TRUE	reported	textfile	0.00126203	44.6515
10816_150_PILRA_PILRA_isoform_FDF03_M14	PILRA	rs62467851	chr7	92420223	A	G	0.1671	0.026547	0.02349	3.085e-10	35330	TRUE	reported	textfile	0.00112019	39.6184
10816_150_PILRA_PILRA_isoform_FDF03_M14	PILRA	rs12670513	chr7	97534099	G	T	-0.1211	0.009933	0.20016	3.428e-34	35340	TRUE	reported	textfile	0.0041883	148.629
10816_150_PILRA_PILRA_isoform_FDF03_M14	PILRA	rs117850863	chr7	99276953	T	G	0.8264	0.022857	0.03088	1e-200	35356	TRUE	reported	textfile	0.0356543	1307.13
10816_150_PILRA_PILRA_isoform_FDF03_M14	PILRA	rs712846	chr7	101677291	G	A	0.1385	0.008541	0.31797	3.88e-59	35354	TRUE	reported	textfile	0.00738287	262.941
10816_150_PILRA_PILRA_isoform_FDF03_M14	PILRA	rs143036628	chr7	103401145	G	A	0.2874	0.027166	0.0213	3.708e-26	35356	TRUE	reported	textfile	0.00315563	111.917
10816_150_PILRA_PILRA_isoform_FDF03_M14	PILRA	rs138702212	chr7	110608714	T	C	0.1995	0.035331	0.01157	1.637e-08	35351	TRUE	reported	textfile	0.000901116	31.8823
10816_150_PILRA_PILRA_isoform_FDF03_M14	PILRA	rs73203019	chr7	111453363	G	C	0.1011	0.01608	0.06499	3.228e-10	35353	TRUE	reported	textfile	0.00111691	39.5281
10816_150_PILRA_PILRA_isoform_FDF03_M14	PILRA	rs118045511	chr7	111802503	C	T	0.1647	0.02973	0.01777	3.028e-08	35348	TRUE	reported	textfile	0.000867472	30.6883
10816_150_PILRA_PILRA_isoform_FDF03_M14	PILRA	rs1206383	chr7	122015755	G	A	-0.0824	0.014652	0.08025	1.867e-08	35342	TRUE	reported	textfile	0.00089409	31.6254
10817_26_TOMM20L_TO20L	TOMM20L	rs72748420	chr1	196141224	T	C	0.0851	0.015288	0.07417	2.597e-08	35325	TRUE	reported	textfile	0.000876385	30.9837
10817_26_TOMM20L_TO20L	TOMM20L	rs1329424	chr1	196677046	G	T	-0.2631	0.008137	0.39735	1e-200	35326	TRUE	reported	textfile	0.0287443	1045.41
10817_26_TOMM20L_TO20L	TOMM20L	rs3900909	chr1	197788716	T	C	0.1543	0.022303	0.03376	4.574e-12	35325	TRUE	reported	textfile	0.00135312	47.8609
10817_26_TOMM20L_TO20L	TOMM20L	rs10801660	chr1	198272225	A	G	0.0756	0.012505	0.11574	1.49e-09	35333	TRUE	reported	textfile	0.00103335	36.547
10817_26_TOMM20L_TO20L	TOMM20L	rs1047286	chr19	6713251	A	G	-0.0602	0.00937	0.24066	1.323e-10	35360	TRUE	reported	textfile	0.00116599	41.2752
10817_26_TOMM20L_TO20L	TOMM20L	rs2686395	chr3	165767231	C	T	-0.1214	0.008636	0.3101	6.916e-45	35327	TRUE	reported	textfile	0.00556266	197.6
10817_26_TOMM20L_TO20L	TOMM20L	rs1265941	chr6	31904575	C	A	0.1579	0.01542	0.07271	1.313e-24	35429	TRUE	reported	textfile	0.00295089	104.851
10817_26_TOMM20L_TO20L	TOMM20L	rs550671	chr6	31976816	T	C	0.1925	0.011499	0.14045	6.686e-63	35428	TRUE	reported	textfile	0.00784825	280.231
10817_26_TOMM20L_TO20L	TOMM20L	rs112164276	chr6	32481499	G	A	0.0958	0.015438	0.07336	5.453e-10	35427	TRUE	reported	textfile	0.00108578	38.5056
10817_26_TOMM20L_TO20L	TOMM20L	rs41548618	chr6	32521968	G	C	0.0543	0.008621	0.35223	2.997e-10	35426	TRUE	reported	textfile	0.0011186	39.6698
10818_36_SMPD1_ASM	SMPD1	rs57528411	chr11	6237459	A	G	0.0989	0.014441	0.09364	7.452e-12	35367	TRUE	reported	textfile	0.00132442	46.9001
10818_36_SMPD1_ASM	SMPD1	rs142303644	chr11	6300695	T	C	-0.2121	0.027837	0.02445	2.552e-14	35363	TRUE	reported	textfile	0.00163899	58.0513
10818_36_SMPD1_ASM	SMPD1	rs1050228	chr11	6390700	CCTGGCGCTGGCGCTGGCGCTGGCG	CCTGGTGCTGGCGCTGGCGCTGGCG	0.2847	0.008282	0.4708	1e-200	35363	TRUE	reported	textfile	0.0323355	1181.63
10818_36_SMPD1_ASM	SMPD1	rs117210486	chr11	6400929	T	G	-0.2693	0.023341	0.03233	8.511e-31	35365	TRUE	reported	textfile	0.00374998	133.11
10818_36_SMPD1_ASM	SMPD1	rs77690773	chr11	6428913	C	T	-0.1693	0.025647	0.02636	4.082e-11	35364	TRUE	reported	textfile	0.00123068	43.5729
10818_36_SMPD1_ASM	SMPD1	rs113199701	chr11	6591621	T	C	0.128	0.022001	0.0387	5.96e-09	35368	TRUE	reported	textfile	0.000956113	33.8462
10818_36_SMPD1_ASM	SMPD1	rs12743641	chr1	172622949	A	G	0.0553	0.009386	0.25863	3.815e-09	35342	TRUE	reported	textfile	0.000981232	34.7108
10818_36_SMPD1_ASM	SMPD1	rs78444298	chr1	184702964	A	G	-0.3267	0.039545	0.01105	1.438e-16	35348	TRUE	reported	textfile	0.00192714	68.2481
10818_36_SMPD1_ASM	SMPD1	rs7897379	chr10	63541965	C	T	0.0834	0.00824	0.48021	4.432e-24	35339	TRUE	reported	textfile	0.00289046	102.436
10818_36_SMPD1_ASM	SMPD1	rs139736720	chr11	5080729	A	G	0.2147	0.037078	0.0135	7.021e-09	35367	TRUE	reported	textfile	0.000947156	33.5279
10818_36_SMPD1_ASM	SMPD1	rs3923092	chr11	7483560	A	G	-0.0671	0.010013	0.22443	2.062e-11	35363	TRUE	reported	textfile	0.00126828	44.9047
10818_36_SMPD1_ASM	SMPD1	rs60167606	chr12	101558771	A	G	-0.0948	0.010854	0.183	2.458e-18	35351	TRUE	reported	textfile	0.00215327	76.2803
10818_36_SMPD1_ASM	SMPD1	rs2251298	chr12	101687067	TTTTATATATATATAT	TTATATATATATATAT	0.3109	0.010132	0.21681	1e-200	35351	TRUE	reported	textfile	0.0259438	941.513
10818_36_SMPD1_ASM	SMPD1	rs7980436	chr12	101707848	T	C	-0.2692	0.014481	0.09286	3.839e-77	35352	TRUE	reported	textfile	0.00968087	345.564
10818_36_SMPD1_ASM	SMPD1	rs2946833	chr12	102322796	G	T	0.0739	0.011202	0.16935	4.188e-11	35352	TRUE	reported	textfile	0.00122956	43.5184
10818_36_SMPD1_ASM	SMPD1	rs67057049	chr12	103576792	C	G	-0.0485	0.008581	0.38785	1.583e-08	35354	TRUE	reported	textfile	0.000902769	31.9435
10818_36_SMPD1_ASM	SMPD1	rs17532371	chr13	41061165	G	C	0.0927	0.016344	0.06781	1.413e-08	35346	TRUE	reported	textfile	0.0009093	32.1676
10818_36_SMPD1_ASM	SMPD1	rs17092065	chr14	39240201	T	C	0.0515	0.008382	0.40075	8.043e-10	35355	TRUE	reported	textfile	0.00106661	37.7481
10818_36_SMPD1_ASM	SMPD1	rs112963922	chr14	94411531	T	C	0.2218	0.038561	0.01119	8.823e-09	35359	TRUE	reported	textfile	0.000934804	33.0828
10818_36_SMPD1_ASM	SMPD1	rs55707100	chr15	43528519	T	C	0.1872	0.025126	0.02732	9.305e-14	35351	TRUE	reported	textfile	0.00156777	55.5061
10818_36_SMPD1_ASM	SMPD1	rs339969	chr15	60591082	A	C	0.0589	0.008666	0.33988	1.068e-11	35358	TRUE	reported	textfile	0.00130478	46.1922
10818_36_SMPD1_ASM	SMPD1	rs62061733	chr17	45941033	G	A	0.0654	0.010737	0.18202	1.12e-09	35351	TRUE	reported	textfile	0.00104841	37.0992
10818_36_SMPD1_ASM	SMPD1	rs2532362	chr17	46256133	T	G	0.0622	0.010712	0.184	6.376e-09	35348	TRUE	reported	textfile	0.000952929	33.7144
10818_36_SMPD1_ASM	SMPD1	rs56255430	chr19	19367068	C	A	0.1385	0.015313	0.0795	1.502e-19	35341	TRUE	reported	textfile	0.00230938	81.8002
10818_36_SMPD1_ASM	SMPD1	rs429358	chr19	44908684	C	T	-0.0752	0.010969	0.17407	7.105e-12	35356	TRUE	reported	textfile	0.00132758	46.9977
10818_36_SMPD1_ASM	SMPD1	rs8736	chr19	54173495	C	T	-0.0741	0.008387	0.41652	9.97e-19	35359	TRUE	reported	textfile	0.00220275	78.0546
10818_36_SMPD1_ASM	SMPD1	rs738409	chr22	43928847	G	C	0.0599	0.009782	0.22998	9.141e-10	35360	TRUE	reported	textfile	0.00105932	37.495
10818_36_SMPD1_ASM	SMPD1	rs4681749	chr3	57703214	G	A	0.0603	0.010667	0.18216	1.577e-08	35347	TRUE	reported	textfile	0.000903244	31.954
10818_36_SMPD1_ASM	SMPD1	rs1154988	chr3	136206349	A	T	0.0632	0.009878	0.22728	1.573e-10	35349	TRUE	reported	textfile	0.00115669	40.9328
10818_36_SMPD1_ASM	SMPD1	rs1707652	chr3	165761011	T	C	0.0854	0.00888	0.3102	6.769e-22	35327	TRUE	reported	textfile	0.00261124	92.4837
10818_36_SMPD1_ASM	SMPD1	rs6858114	chr4	76277312	A	G	0.0494	0.008431	0.38625	4.647e-09	35344	TRUE	reported	textfile	0.000970417	34.3298
10818_36_SMPD1_ASM	SMPD1	rs56055826	chr4	118868269	A	T	-0.1094	0.017255	0.06196	2.297e-10	35340	TRUE	reported	textfile	0.00113617	40.1958
10818_36_SMPD1_ASM	SMPD1	rs41280463	chr4	153270074	A	G	-0.0715	0.010616	0.18512	1.641e-11	35364	TRUE	reported	textfile	0.00128107	45.3592
10818_36_SMPD1_ASM	SMPD1	rs9639523	chr7	25952357	T	G	0.0514	0.008703	0.33286	3.501e-09	35359	TRUE	reported	textfile	0.000985508	34.879
10818_36_SMPD1_ASM	SMPD1	rs7036351	chr9	34592701	T	C	0.0724	0.010429	0.19176	3.855e-12	35338	TRUE	reported	textfile	0.00136194	48.1911
10825_12_VSIG10_VSI10	VSIG10	rs10922098	chr1	196695521	T	C	-0.0504	0.008051	0.40011	3.844e-10	35326	TRUE	reported	textfile	0.00110812	39.1865
10825_12_VSIG10_VSI10	VSIG10	rs4448834	chr14	106715151	T	C	-0.0577	0.008069	0.36848	8.629e-13	34957	TRUE	reported	textfile	0.00146064	51.1314
10825_12_VSIG10_VSI10	VSIG10	rs697356	chr3	165718150	C	G	0.0512	0.00817	0.36502	3.691e-10	35326	TRUE	reported	textfile	0.0011105	39.2709
10832_24_B4GALT6_B4GT6	B4GALT6	rs1816633	chr18	31162268	A	T	-0.0931	0.00894	0.3241	2.144e-25	35339	TRUE	reported	textfile	0.00305942	108.443
10832_24_B4GALT6_B4GT6	B4GALT6	rs78796387	chr18	31207671	T	G	0.4779	0.022772	0.03351	8.821e-98	35339	TRUE	reported	textfile	0.0123094	440.4
10832_24_B4GALT6_B4GT6	B4GALT6	rs143674791	chr18	31324045	T	G	0.7855	0.036754	0.0137	2.432e-101	35339	TRUE	reported	textfile	0.01276	456.729
10832_24_B4GALT6_B4GT6	B4GALT6	rs142098862	chr18	31441439	A	G	-0.373	0.037114	0.013	9.172e-24	35339	TRUE	reported	textfile	0.00285002	100.999
10832_24_B4GALT6_B4GT6	B4GALT6	rs59477943	chr18	31556721	G	A	-0.9248	0.017513	0.03496	1e-200	35337	TRUE	reported	textfile	0.0731406	2788.37
10832_24_B4GALT6_B4GT6	B4GALT6	rs113633457	chr18	31701321	T	A	-0.719	0.039776	0.01098	4.888e-73	35338	TRUE	reported	textfile	0.00916171	326.731
10832_24_B4GALT6_B4GT6	B4GALT6	rs17804730	chr18	32156054	A	C	-0.0747	0.008327	0.46091	2.937e-19	35338	TRUE	reported	textfile	0.00227214	80.471
10832_24_B4GALT6_B4GT6	B4GALT6	rs148295641	chr18	32496370	T	G	-0.5256	0.030965	0.01896	1.277e-64	35334	TRUE	reported	textfile	0.00808814	288.1
10832_24_B4GALT6_B4GT6	B4GALT6	rs78705678	chr10	17794281	G	A	0.0484	0.00839	0.36741	7.999e-09	35341	TRUE	reported	textfile	0.000940761	33.2769
10832_24_B4GALT6_B4GT6	B4GALT6	rs140118846	chr12	111280204	A	G	-0.1357	0.022785	0.0313	2.589e-09	35358	TRUE	reported	textfile	0.00100216	35.468
10832_24_B4GALT6_B4GT6	B4GALT6	rs181707610	chr12	111370921	CAAAAAAAAAACAAAAAAAAAAAA	CAAAAAAAAAACAAAAACAAAAAA	-0.1957	0.028014	0.02068	2.833e-12	35356	TRUE	reported	textfile	0.00137838	48.7985
10832_24_B4GALT6_B4GT6	B4GALT6	rs189321311	chr18	27507461	A	C	0.1989	0.033109	0.0155	1.884e-09	35358	TRUE	reported	textfile	0.00101964	36.0872
10832_24_B4GALT6_B4GT6	B4GALT6	rs147694814	chr18	29701866	A	G	0.213	0.025428	0.02874	5.445e-17	35334	TRUE	reported	textfile	0.00198189	70.1633
10832_24_B4GALT6_B4GT6	B4GALT6	rs12608350	chr18	30248345	C	T	-0.0774	0.008397	0.43557	3.047e-20	35334	TRUE	reported	textfile	0.00239882	84.9589
10832_24_B4GALT6_B4GT6	B4GALT6	rs138902810	chr18	33213376	G	C	-0.3312	0.032414	0.01697	1.649e-24	35331	TRUE	reported	textfile	0.00294631	104.398
10832_24_B4GALT6_B4GT6	B4GALT6	rs145766357	chr18	35336585	GTATAAATTC	ATATAAATTC	-0.1324	0.024046	0.03141	3.667e-08	35323	TRUE	reported	textfile	0.000857551	30.3156
10832_24_B4GALT6_B4GT6	B4GALT6	rs117474269	chr18	44999000	A	G	0.1515	0.024128	0.03106	3.408e-10	35334	TRUE	reported	textfile	0.00111457	39.4238
10832_24_B4GALT6_B4GT6	B4GALT6	rs141745012	chr18	46110414	A	G	-0.1003	0.017754	0.05903	1.61e-08	35340	TRUE	reported	textfile	0.0009023	31.9143
10832_24_B4GALT6_B4GT6	B4GALT6	rs8102873	chr19	56977055	T	C	-0.0473	0.008221	0.40098	8.739e-09	35160	TRUE	reported	textfile	0.000940623	33.1015
10832_24_B4GALT6_B4GT6	B4GALT6	rs1260326	chr2	27508073	C	T	0.048	0.008534	0.34132	1.86e-08	35361	TRUE	reported	textfile	0.000893849	31.6339
10832_24_B4GALT6_B4GT6	B4GALT6	rs4684847	chr3	12344838	T	C	0.0828	0.012511	0.11896	3.639e-11	35356	TRUE	reported	textfile	0.0012373	43.7978
10832_24_B4GALT6_B4GT6	B4GALT6	rs62621812	chr7	127375029	A	G	0.1436	0.025381	0.02528	1.534e-08	35344	TRUE	reported	textfile	0.000904862	32.0086
10832_24_B4GALT6_B4GT6	B4GALT6	rs2980858	chr8	125488935	C	T	0.0571	0.0086	0.31966	3.139e-11	35356	TRUE	reported	textfile	0.00124529	44.0809
10833_64_HHIP_HHIP	HHIP	rs7438126	chr4	144302051	C	T	-0.0554	0.008236	0.47588	1.737e-11	35348	TRUE	reported	textfile	0.0012784	45.2441
10833_64_HHIP_HHIP	HHIP	rs140950906	chr4	144405145	TTCTCTCTCTCTCTCTCTCTCTCTC	TTCTCTCTCTCTCTCTCTCTC	0.0549	0.009506	0.2472	7.674e-09	35348	TRUE	reported	textfile	0.000942702	33.3522
10833_64_HHIP_HHIP	HHIP	rs11727676	chr4	144737912	C	T	0.2352	0.013296	0.10368	5.054e-70	35350	TRUE	reported	textfile	0.00877437	312.902
10833_64_HHIP_HHIP	HHIP	rs78689694	chr11	126364925	C	G	-0.079	0.01334	0.10578	3.183e-09	35363	TRUE	reported	textfile	0.000990747	35.0686
10833_64_HHIP_HHIP	HHIP	rs181707610	chr12	111370921	CAAAAAAAAAACAAAAAAAAAAAA	CAAAAAAAAAACAAAAACAAAAAA	-0.1639	0.028475	0.02068	8.612e-09	35356	TRUE	reported	textfile	0.000936183	33.1288
10833_64_HHIP_HHIP	HHIP	rs718530	chr13	45989518	C	T	0.0572	0.009325	0.26042	8.55e-10	35349	TRUE	reported	textfile	0.0010633	37.6244
10833_64_HHIP_HHIP	HHIP	rs118146573	chr16	56967026	A	G	-0.0741	0.011412	0.15106	8.413e-11	35357	TRUE	reported	textfile	0.00119102	42.1588
10833_64_HHIP_HHIP	HHIP	rs1065853	chr19	44909969	GGGGGGGTGGT	GGGGGGGGGGT	0.3405	0.017206	0.05944	3.679e-87	35354	TRUE	reported	textfile	0.010956	391.606
10833_64_HHIP_HHIP	HHIP	rs77945941	chr2	219109023	C	G	-0.1172	0.013954	0.09516	4.511e-17	35357	TRUE	reported	textfile	0.00199121	70.5396
10833_64_HHIP_HHIP	HHIP	rs9274536	chr6	32666857	T	C	-0.0611	0.008095	0.45423	4.412e-14	35426	TRUE	reported	textfile	0.00160557	56.9671
10835_25_A4GNT_A4GCT	A4GNT	rs2251550	chr3	138140323	G	A	-0.0651	0.008527	0.30063	2.273e-14	35350	TRUE	reported	textfile	0.00164613	58.2834
10835_25_A4GNT_A4GCT	A4GNT	rs61801011	chr1	161572511	ATGTTTTTTGTTGTTGTTGTTGTTGTTG	TTGTTTTTTGTTGTTGTTGTTGTTGTTG	-0.0573	0.009813	0.20086	5.246e-09	35334	TRUE	reported	textfile	0.000964038	34.0942
10835_25_A4GNT_A4GCT	A4GNT	rs203687	chr1	196705140	T	C	-0.0488	0.007897	0.4315	6.438e-10	35327	TRUE	reported	textfile	0.00107979	38.1848
10835_25_A4GNT_A4GCT	A4GNT	rs4974539	chr3	194341178	A	G	0.1068	0.007888	0.44289	9.105e-42	35290	TRUE	reported	textfile	0.00516781	183.309
10835_25_A4GNT_A4GCT	A4GNT	rs2073044	chr6	32371209	T	C	0.0534	0.008889	0.26489	1.885e-09	35426	TRUE	reported	textfile	0.00101768	36.0871
10842_7_GCNT4_GCNT4	GCNT4	rs10922094	chr1	196692375	CATTA	GATTA	-0.1643	0.008104	0.40155	2.234e-91	35327	TRUE	reported	textfile	0.0115013	411.009
10842_7_GCNT4_GCNT4	GCNT4	rs1555405	chr14	100710432	A	G	-0.0479	0.008696	0.30381	3.621e-08	35368	TRUE	reported	textfile	0.000857135	30.3394
10842_7_GCNT4_GCNT4	GCNT4	rs11569393	chr19	6721618	ATTTTTTTTTCC	ATTTTTTTTTCA	-0.0446	0.008058	0.45686	3.117e-08	35360	TRUE	reported	textfile	0.000865619	30.6331
10842_7_GCNT4_GCNT4	GCNT4	rs1355538	chr3	165787389	G	A	-0.0751	0.008119	0.39847	2.243e-20	35326	TRUE	reported	textfile	0.00241618	85.5559
10842_7_GCNT4_GCNT4	GCNT4	rs9267139	chr6	31471721	A	G	0.0783	0.012705	0.10872	7.146e-10	35427	TRUE	reported	textfile	0.00107096	37.9795
10842_7_GCNT4_GCNT4	GCNT4	rs28573154	chr6	32008772	A	G	0.116	0.0111	0.145	1.46e-25	35428	TRUE	reported	textfile	0.00307317	109.206
10842_7_GCNT4_GCNT4	GCNT4	rs7774739	chr6	32041524	G	A	0.0999	0.01111	0.17585	2.423e-19	35425	TRUE	reported	textfile	0.00227721	80.8497
10842_7_GCNT4_GCNT4	GCNT4	rs9271766	chr6	32626382	GGCATCTACAG	GGCATCTACAA	0.0579	0.010467	0.17434	3.17e-08	35425	TRUE	reported	textfile	0.000863034	30.5977
10847_1_SIGLEC15_SIG15	SIGLEC15	rs10305748	chr1	150812144	T	C	-0.1359	0.023614	0.02964	8.656e-09	35351	TRUE	reported	textfile	0.000936033	33.1188
10847_1_SIGLEC15_SIG15	SIGLEC15	rs10922098	chr1	196695521	T	C	-0.1836	0.00811	0.40011	1.847e-113	35326	TRUE	reported	textfile	0.0143006	512.483
10847_1_SIGLEC15_SIG15	SIGLEC15	rs1047286	chr19	6713251	A	G	-0.0566	0.009311	0.24066	1.213e-09	35360	TRUE	reported	textfile	0.00104394	36.9501
10847_1_SIGLEC15_SIG15	SIGLEC15	rs1707652	chr3	165761011	T	C	0.0963	0.008598	0.3102	4.069e-29	35327	TRUE	reported	textfile	0.00353844	125.439
10847_1_SIGLEC15_SIG15	SIGLEC15	rs3130955	chr6	31086734	A	C	0.0472	0.008586	0.31795	3.863e-08	35427	TRUE	reported	textfile	0.00085231	30.2188
10847_1_SIGLEC15_SIG15	SIGLEC15	rs9501600	chr6	32009122	T	C	0.1331	0.011543	0.15016	9.218e-31	35428	TRUE	reported	textfile	0.00373891	132.952
10847_1_SIGLEC15_SIG15	SIGLEC15	rs35209896	chr6	32519009	A	C	0.09	0.013637	0.09263	4.115e-11	35427	TRUE	reported	textfile	0.00122795	43.5535
10848_137_BTNL3_BTNL3	BTNL3	rs10922098	chr1	196695521	T	C	-0.1291	0.008111	0.40011	4.803e-57	35326	TRUE	reported	textfile	0.00712042	253.326
10848_137_BTNL3_BTNL3	BTNL3	rs6445035	chr3	165762312	A	G	0.1067	0.010105	0.1904	4.599e-26	35327	TRUE	reported	textfile	0.00314616	111.489
10848_137_BTNL3_BTNL3	BTNL3	rs3863087	chr3	165792099	A	G	-0.0933	0.013752	0.09559	1.164e-11	35326	TRUE	reported	textfile	0.00130128	46.0264
10848_137_BTNL3_BTNL3	BTNL3	rs9501600	chr6	32009122	T	C	0.1306	0.011519	0.15016	8.534e-30	35428	TRUE	reported	textfile	0.00361524	128.538
10848_137_BTNL3_BTNL3	BTNL3	rs35209896	chr6	32519009	A	C	0.0908	0.013605	0.09263	2.489e-11	35427	TRUE	reported	textfile	0.00125572	44.54
10851_77_EBI3_IL27B	EBI3	rs115770048	chr19	3340034	A	G	-0.3589	0.039906	0.01222	2.392e-19	35330	TRUE	reported	textfile	0.0022842	80.8809
10851_77_EBI3_IL27B	EBI3	rs34328206	chr19	3905944	A	G	-0.11	0.012716	0.13386	5.139e-18	35335	TRUE	reported	textfile	0.0021133	74.8272
10851_77_EBI3_IL27B	EBI3	rs8108746	chr19	4196009	A	G	0.351	0.00557	0.43089	1e-200	35334	TRUE	reported	textfile	0.101031	3970.81
10851_77_EBI3_IL27B	EBI3	rs9807813	chr19	4232418	T	C	-0.9235	0.012305	0.05002	1e-200	35340	TRUE	reported	textfile	0.137473	5632.3
10851_77_EBI3_IL27B	EBI3	rs4807574	chr19	4286670	C	T	0.2205	0.008901	0.36163	1.716e-135	35338	TRUE	reported	textfile	0.0170695	613.642
10851_77_EBI3_IL27B	EBI3	rs7255715	chr19	4511128	G	C	-0.1507	0.008626	0.45969	2.448e-68	35342	TRUE	reported	textfile	0.00856213	305.199
10851_77_EBI3_IL27B	EBI3	rs60103502	chr19	4609808	A	G	-0.1218	0.014451	0.0985	3.501e-17	35340	TRUE	reported	textfile	0.00200613	71.0353
10851_77_EBI3_IL27B	EBI3	rs143771088	chr10	99251275	G	T	-0.1717	0.028735	0.01647	2.296e-09	35353	TRUE	reported	textfile	0.00100891	35.7021
10851_77_EBI3_IL27B	EBI3	rs61872201	chr10	99891336	G	A	-0.0789	0.007406	0.49756	1.673e-26	35357	TRUE	reported	textfile	0.00319977	113.491
10851_77_EBI3_IL27B	EBI3	rs61751507	chr10	100069757	T	C	-0.3984	0.018308	0.04162	5.466e-105	35356	TRUE	reported	textfile	0.0132165	473.513
10851_77_EBI3_IL27B	EBI3	rs11594344	chr10	102251573	G	A	-0.1366	0.023817	0.0234	9.725e-09	35357	TRUE	reported	textfile	0.000929497	32.8929
10851_77_EBI3_IL27B	EBI3	rs3184504	chr12	111446804	C	T	-0.0489	0.007585	0.37862	1.143e-10	35359	TRUE	reported	textfile	0.00117408	41.5606
10851_77_EBI3_IL27B	EBI3	rs56115403	chr17	7160579	A	G	0.0689	0.00898	0.21597	1.69e-14	35359	TRUE	reported	textfile	0.00166212	58.8655
10851_77_EBI3_IL27B	EBI3	rs704	chr17	28367840	A	G	-0.1078	0.007344	0.49189	8.876e-49	35348	TRUE	reported	textfile	0.00605854	215.451
10851_77_EBI3_IL27B	EBI3	rs11666444	chr19	2971049	C	T	-0.1709	0.027159	0.02458	3.124e-10	35311	TRUE	reported	textfile	0.00112011	39.5942
10851_77_EBI3_IL27B	EBI3	rs4807876	chr19	6532971	T	C	-0.3879	0.03794	0.01286	1.549e-24	35358	TRUE	reported	textfile	0.00294765	104.525
10851_77_EBI3_IL27B	EBI3	rs62165726	chr2	134208991	A	C	-0.1811	0.021203	0.03053	1.326e-17	35379	TRUE	reported	textfile	0.0020578	72.9487
10851_77_EBI3_IL27B	EBI3	rs10937241	chr3	186104985	G	A	-0.075	0.009479	0.17923	2.529e-15	35350	TRUE	reported	textfile	0.00176783	62.5998
10851_77_EBI3_IL27B	EBI3	rs11711157	chr3	194341097	T	C	-0.1131	0.008788	0.22978	6.708e-38	35292	TRUE	reported	textfile	0.00467127	165.623
10851_77_EBI3_IL27B	EBI3	rs5743618	chr4	38797027	A	C	0.0813	0.007754	0.34819	1.013e-25	35353	TRUE	reported	textfile	0.00309995	109.927
10852_114_HNRNPDL_HNRDL	HNRNPDL	rs4980320	chr11	198986	C	T	0.0471	0.007995	0.46986	3.833e-09	35340	TRUE	reported	textfile	0.000981097	34.7041
10852_114_HNRNPDL_HNRDL	HNRNPDL	rs1354034	chr3	56815721	C	T	0.0909	0.008194	0.38119	1.347e-28	35344	TRUE	reported	textfile	0.00346985	123.058
10852_114_HNRNPDL_HNRDL	HNRNPDL	rs6897795	chr5	178179418	A	G	-0.0912	0.013205	0.10004	4.963e-12	35351	TRUE	reported	textfile	0.00134749	47.6967
10852_114_HNRNPDL_HNRDL	HNRNPDL	rs342200	chr7	106676033	A	G	-0.0442	0.008028	0.42559	3.674e-08	35345	TRUE	reported	textfile	0.000856899	30.3113
10876_300_BRAT1_BRAT1	BRAT1	rs10922094	chr1	196692375	CATTA	GATTA	-0.0726	0.00801	0.40155	1.262e-19	35327	TRUE	reported	textfile	0.00232003	82.1455
10876_300_BRAT1_BRAT1	BRAT1	rs1355538	chr3	165787389	G	A	-0.0445	0.008016	0.39847	2.835e-08	35326	TRUE	reported	textfile	0.000871629	30.8163
10876_300_BRAT1_BRAT1	BRAT1	rs9501393	chr6	32007072	GGAG	CGAG	0.0632	0.010517	0.1548	1.865e-09	35428	TRUE	reported	textfile	0.00101827	36.1099
10876_300_BRAT1_BRAT1	BRAT1	rs7774739	chr6	32041524	G	A	0.0617	0.01096	0.17585	1.809e-08	35425	TRUE	reported	textfile	0.000893822	31.6902
10880_38_FAM163B_F163B	FAM163B	rs1797077	chr10	16811253	T	C	-0.2344	0.007884	0.47532	2.946e-194	35351	TRUE	reported	textfile	0.0243946	883.888
10880_38_FAM163B_F163B	FAM163B	rs10904861	chr10	16988776	T	C	-0.0583	0.008213	0.37165	1.26e-12	35354	TRUE	reported	textfile	0.00142323	50.3859
10880_38_FAM163B_F163B	FAM163B	rs61872201	chr10	99891336	G	A	0.0562	0.008014	0.49756	2.342e-12	35357	TRUE	reported	textfile	0.00138898	49.1756
10880_38_FAM163B_F163B	FAM163B	rs61751507	chr10	100069757	T	C	0.3289	0.019833	0.04162	9.235e-62	35356	TRUE	reported	textfile	0.00771832	274.996
10880_38_FAM163B_F163B	FAM163B	rs704	chr17	28367840	A	G	0.0551	0.007961	0.49189	4.483e-12	35348	TRUE	reported	textfile	0.00135337	47.9009
10880_38_FAM163B_F163B	FAM163B	rs7634194	chr3	194343888	C	T	0.0476	0.008422	0.34569	1.587e-08	35287	TRUE	reported	textfile	0.000904432	31.9418
10882_12_DSC1_Desmocollin_1	DSC1	rs10922098	chr1	196695521	T	C	-0.1368	0.008146	0.40011	2.705e-63	35326	TRUE	reported	textfile	0.00792019	282.006
10882_12_DSC1_Desmocollin_1	DSC1	rs1555405	chr14	100710432	A	G	-0.0485	0.008729	0.30381	2.756e-08	35368	TRUE	reported	textfile	0.000872098	30.8695
10882_12_DSC1_Desmocollin_1	DSC1	rs704	chr17	28367840	A	G	-0.0691	0.008008	0.49189	6.167e-18	35348	TRUE	reported	textfile	0.00210198	74.4532
10882_12_DSC1_Desmocollin_1	DSC1	rs1706435	chr3	165743688	G	A	0.0691	0.008263	0.36981	6.115e-17	35327	TRUE	reported	textfile	0.00197567	69.9288
10882_12_DSC1_Desmocollin_1	DSC1	rs872914	chr4	73852384	A	G	-0.0957	0.008781	0.28935	1.179e-27	35336	TRUE	reported	textfile	0.00335013	118.771
10882_12_DSC1_Desmocollin_1	DSC1	rs453821	chr6	31967534	T	C	0.1081	0.011509	0.13894	5.859e-21	35429	TRUE	reported	textfile	0.00248392	88.2169
10882_12_DSC1_Desmocollin_1	DSC1	rs35426875	chr6	32632358	C	T	0.0569	0.0087	0.29339	6.153e-11	35427	TRUE	reported	textfile	0.00120595	42.7722
10885_36_C6orf89_CF089	C6orf89	rs10922098	chr1	196695521	T	C	-0.0755	0.008085	0.40011	9.764e-21	35326	TRUE	reported	textfile	0.00246246	87.1986
10885_36_C6orf89_CF089	C6orf89	rs812426	chr10	16815134	G	C	0.0706	0.0079	0.47382	4.011e-19	35351	TRUE	reported	textfile	0.0022541	79.8602
10885_36_C6orf89_CF089	C6orf89	rs1059216	chr14	105855558	T	C	-0.3737	0.019343	0.04593	3.662e-83	34956	TRUE	reported	textfile	0.0105649	373.228
10885_36_C6orf89_CF089	C6orf89	rs2857383	chr14	105866369	G	C	-0.0467	0.00815	0.45762	1.002e-08	34954	TRUE	reported	textfile	0.000938456	32.8317
10885_36_C6orf89_CF089	C6orf89	rs117051919	chr16	72487217	C	T	0.182	0.028733	0.01969	2.386e-10	35360	TRUE	reported	textfile	0.00113338	40.1196
10885_36_C6orf89_CF089	C6orf89	rs1355538	chr3	165787389	G	A	-0.0592	0.008067	0.39847	2.164e-13	35326	TRUE	reported	textfile	0.00152217	53.8511
10889_2_MRAP2_MRAP2	MRAP2	rs17580	chr14	94380925	A	T	0.1446	0.022603	0.03316	1.582e-10	35361	TRUE	reported	textfile	0.00115605	40.9242
10889_2_MRAP2_MRAP2	MRAP2	rs185009887	chr17	5848332	A	G	-0.1469	0.026071	0.02519	1.754e-08	35363	TRUE	reported	textfile	0.000896994	31.7471
10889_2_MRAP2_MRAP2	MRAP2	rs8099840	chr19	15470214	C	A	-0.0528	0.008268	0.3775	1.706e-10	35367	TRUE	reported	textfile	0.00115178	40.7795
10889_2_MRAP2_MRAP2	MRAP2	rs6993770	chr8	105569300	T	A	-0.058	0.009655	0.22448	1.884e-09	35354	TRUE	reported	textfile	0.00101969	36.085
10890_135_LCTL_LCTL	LCTL	rs10922098	chr1	196695521	T	C	-0.1285	0.008126	0.40011	2.498e-56	35327	TRUE	reported	textfile	0.00702882	250.051
10890_135_LCTL_LCTL	LCTL	rs9864801	chr3	165730789	TAGAGAG	TATAGAG	-0.054	0.008069	0.41936	2.202e-11	35328	TRUE	reported	textfile	0.00126613	44.7841
10890_135_LCTL_LCTL	LCTL	rs2242572	chr6	31943152	A	G	0.1202	0.013859	0.09003	4.207e-18	35430	TRUE	reported	textfile	0.00211862	75.2178
10890_135_LCTL_LCTL	LCTL	rs9272068	chr6	32631627	C	A	0.0531	0.008686	0.29339	9.742e-10	35428	TRUE	reported	textfile	0.00105377	37.3702
10892_8_OSMR_OSMR	OSMR	rs2921713	chr5	38862282	C	T	-0.0476	0.008208	0.49673	6.654e-09	35367	TRUE	reported	textfile	0.00095001	33.6291
10892_8_OSMR_OSMR	OSMR	rs77326070	chr5	39039653	G	A	0.1159	0.00841	0.34489	3.292e-43	35356	TRUE	reported	textfile	0.005343	189.911
10892_8_OSMR_OSMR	OSMR	rs10922098	chr1	196695521	T	C	-0.1054	0.008138	0.40011	2.32e-38	35327	TRUE	reported	textfile	0.00472587	167.734
10892_8_OSMR_OSMR	OSMR	rs2106009	chr14	106135717	A	C	-0.0648	0.008205	0.42058	2.841e-15	34955	TRUE	reported	textfile	0.00178119	62.3689
10892_8_OSMR_OSMR	OSMR	rs697356	chr3	165718150	C	G	0.0518	0.008271	0.36502	3.777e-10	35327	TRUE	reported	textfile	0.00110906	39.221
10892_8_OSMR_OSMR	OSMR	rs28573154	chr6	32008772	A	G	0.0832	0.011109	0.145	6.907e-14	35429	TRUE	reported	textfile	0.0015807	56.0883
10892_8_OSMR_OSMR	OSMR	rs7774739	chr6	32041524	G	A	0.0682	0.011121	0.17585	8.663e-10	35426	TRUE	reported	textfile	0.00106047	37.6059
10892_8_OSMR_OSMR	OSMR	rs9271766	chr6	32626382	GGCATCTACAG	GGCATCTACAA	0.0579	0.010474	0.17434	3.24e-08	35426	TRUE	reported	textfile	0.000861857	30.5568
10895_28_TMPRSS11B_TM11B	TMPRSS11B	rs28853072	chr1	196697958	T	A	-0.1149	0.007927	0.39738	1.316e-47	35328	TRUE	reported	textfile	0.00591191	210.086
10895_28_TMPRSS11B_TM11B	TMPRSS11B	rs2668202	chr3	165772680	G	A	-0.0537	0.008374	0.30991	1.433e-10	35328	TRUE	reported	textfile	0.00116268	41.1205
10895_28_TMPRSS11B_TM11B	TMPRSS11B	rs9501600	chr6	32009122	T	C	0.1078	0.011242	0.15016	8.917e-22	35429	TRUE	reported	textfile	0.00258861	91.9445
10895_28_TMPRSS11B_TM11B	TMPRSS11B	rs72508422	chr6	32513721	C	G	0.0521	0.009031	0.2312	7.983e-09	35428	TRUE	reported	textfile	0.000938533	33.2797
10900_272_STMN2_STMN2	STMN2	rs72882960	chr11	268927	T	C	0.0545	0.009057	0.26571	1.772e-09	35338	TRUE	reported	textfile	0.00102362	36.2076
10900_272_STMN2_STMN2	STMN2	rs4759076	chr12	54336088	C	T	0.0835	0.008041	0.4756	2.929e-25	35361	TRUE	reported	textfile	0.00304023	107.827
10900_272_STMN2_STMN2	STMN2	rs6436128	chr2	219264316	T	C	-0.0993	0.013176	0.10496	4.826e-14	35358	TRUE	reported	textfile	0.00160379	56.7946
10900_272_STMN2_STMN2	STMN2	rs1354034	chr3	56815721	C	T	0.1087	0.00824	0.38119	9.693e-40	35345	TRUE	reported	textfile	0.00489941	174.012
10902_53_ASPRV1_APRV1	ASPRV1	rs3796097	chr2	69961532	CTCGAAGCAGAGCGGGGA	CTCGAAGCAGAGTGGGGA	0.0649	0.008107	0.44088	1.195e-15	35346	TRUE	reported	textfile	0.00180985	64.0832
10902_53_ASPRV1_APRV1	ASPRV1	rs7545538	chr1	209806268	G	C	0.0454	0.00807	0.4555	1.848e-08	35353	TRUE	reported	textfile	0.000894437	31.6475
10902_53_ASPRV1_APRV1	ASPRV1	rs224313	chr10	62857180	C	T	0.0559	0.008574	0.33212	7.057e-11	35342	TRUE	reported	textfile	0.00120128	42.5042
10902_53_ASPRV1_APRV1	ASPRV1	rs17658212	chr15	40853721	T	C	-0.2123	0.018986	0.04753	5.007e-29	35353	TRUE	reported	textfile	0.0035243	125.028
10902_53_ASPRV1_APRV1	ASPRV1	rs117562643	chr16	29302062	A	G	-0.1085	0.018793	0.04896	7.763e-09	35355	TRUE	reported	textfile	0.000941905	33.3306
10902_53_ASPRV1_APRV1	ASPRV1	rs113125305	chr16	31121085	TTGTGTGTGTGTGTG	TTGTGTGTGTG	-0.2416	0.023271	0.03208	3e-25	35356	TRUE	reported	textfile	0.00303934	107.78
10902_53_ASPRV1_APRV1	ASPRV1	rs72802919	chr16	34028295	A	G	-0.2806	0.025582	0.02486	5.406e-28	35353	TRUE	reported	textfile	0.0033916	120.304
10902_53_ASPRV1_APRV1	ASPRV1	rs74446154	chr16	49590636	A	G	-0.1557	0.02347	0.03057	3.267e-11	35354	TRUE	reported	textfile	0.00124329	44.0075
10902_53_ASPRV1_APRV1	ASPRV1	rs140510457	chr16	52731698	A	G	-0.2177	0.035074	0.01332	5.402e-10	35353	TRUE	reported	textfile	0.00108855	38.5231
10902_53_ASPRV1_APRV1	ASPRV1	rs117749902	chr19	37098031	T	C	-0.1799	0.02786	0.02221	1.066e-10	35366	TRUE	reported	textfile	0.00117761	41.6942
10902_53_ASPRV1_APRV1	ASPRV1	rs12610606	chr19	38275182	C	T	-0.173	0.010952	0.16027	3.316e-56	35364	TRUE	reported	textfile	0.00700633	249.506
10902_53_ASPRV1_APRV1	ASPRV1	rs145684392	chr19	38357515	CAAAAAAAAA	CA	-0.0928	0.009924	0.21134	8.661e-21	35363	TRUE	reported	textfile	0.00246661	87.4375
10902_53_ASPRV1_APRV1	ASPRV1	rs9845881	chr3	190311493	C	T	0.0599	0.008258	0.39013	4.051e-13	35368	TRUE	reported	textfile	0.00148541	52.6113
10902_53_ASPRV1_APRV1	ASPRV1	rs188486759	chr7	77084576	T	C	0.2208	0.039719	0.01064	2.713e-08	35335	TRUE	reported	textfile	0.00087381	30.9013
10902_53_ASPRV1_APRV1	ASPRV1	rs2702945	chr8	6877165	C	T	-0.0648	0.009267	0.25043	2.694e-12	35384	TRUE	reported	textfile	0.00137996	48.8931
10903_50_STX8_STX8	STX8	rs11078801	chr17	9433928	C	G	0.0681	0.009708	0.21153	2.307e-12	35359	TRUE	reported	textfile	0.00138973	49.2051
10903_50_STX8_STX8	STX8	rs741735	chr11	256976	A	C	0.0489	0.008955	0.26384	4.742e-08	35341	TRUE	reported	textfile	0.000843027	29.8169
10903_50_STX8_STX8	STX8	rs12292693	chr11	65169248	C	A	-0.0868	0.008984	0.26371	4.396e-22	35352	TRUE	reported	textfile	0.00263354	93.3416
10903_50_STX8_STX8	STX8	rs1354034	chr3	56815721	C	T	0.0501	0.00815	0.38119	7.876e-10	35345	TRUE	reported	textfile	0.00106799	37.7864
10907_116_NTM_NTRI	NTM	rs4592429	chr11	130818963	G	T	-0.0515	0.008777	0.37755	4.42e-09	35359	TRUE	reported	textfile	0.000972746	34.4269
10907_116_NTM_NTRI	NTM	rs12800878	chr11	131246794	A	G	0.1964	0.008718	0.38371	2.142e-112	35358	TRUE	reported	textfile	0.0141505	507.487
10907_116_NTM_NTRI	NTM	rs2511504	chr11	131326501	C	T	0.3616	0.006654	0.40641	1e-200	35356	TRUE	reported	textfile	0.0770883	2953.02
10907_116_NTM_NTRI	NTM	rs12289924	chr11	131440207	G	T	0.1038	0.009304	0.29749	6.628e-29	35353	TRUE	reported	textfile	0.00350835	124.46
10907_116_NTM_NTRI	NTM	rs7118465	chr11	132100419	T	C	-0.1376	0.009354	0.29159	5.59e-49	35361	TRUE	reported	textfile	0.0060823	216.38
10907_116_NTM_NTRI	NTM	rs2477669	chr10	17764505	A	G	-0.0808	0.010975	0.17746	1.805e-13	35344	TRUE	reported	textfile	0.0015312	54.1987
10907_116_NTM_NTRI	NTM	rs78705678	chr10	17794281	G	A	0.1237	0.008683	0.36741	4.762e-46	35342	TRUE	reported	textfile	0.00570981	202.944
10907_116_NTM_NTRI	NTM	rs2477642	chr10	17821038	C	T	0.1175	0.008429	0.43852	3.632e-44	35340	TRUE	reported	textfile	0.00546859	194.312
10907_116_NTM_NTRI	NTM	rs112256242	chr10	18058949	GAAA	GAA	0.0988	0.017411	0.06435	1.391e-08	35347	TRUE	reported	textfile	0.000910161	32.199
10907_116_NTM_NTRI	NTM	rs138580446	chr11	132379412	A	C	-0.1257	0.019019	0.05273	3.866e-11	35361	TRUE	reported	textfile	0.00123377	43.6788
10907_116_NTM_NTRI	NTM	rs540	chr16	370907	C	T	-0.05	0.008583	0.38131	5.691e-09	35308	TRUE	reported	textfile	0.000960222	33.9342
10907_116_NTM_NTRI	NTM	rs1260326	chr2	27508073	C	T	0.0994	0.008823	0.34132	1.945e-29	35362	TRUE	reported	textfile	0.00357641	126.916
10907_116_NTM_NTRI	NTM	rs2686401	chr3	165771077	C	T	-0.0793	0.008995	0.31011	1.187e-18	35328	TRUE	reported	textfile	0.00219518	77.7176
10908_2_GALNT13_GLT13	GALNT13	rs16834610	chr2	153873982	T	C	0.1275	0.018824	0.04952	1.258e-11	35338	TRUE	reported	textfile	0.00129656	45.8746
10908_2_GALNT13_GLT13	GALNT13	rs10922098	chr1	196695521	T	C	-0.0612	0.008245	0.40011	1.146e-13	35327	TRUE	reported	textfile	0.00155718	55.0931
10908_2_GALNT13_GLT13	GALNT13	rs2477642	chr10	17821038	C	T	0.0488	0.008157	0.43852	2.193e-09	35340	TRUE	reported	textfile	0.00101175	35.7894
10908_2_GALNT13_GLT13	GALNT13	rs12975366	chr19	54255498	C	T	-0.061	0.008196	0.4155	9.857e-14	35359	TRUE	reported	textfile	0.00156414	55.39
10910_6_CEACAM4_CEAM4	CEACAM4	rs10922098	chr1	196695521	T	C	-0.1192	0.008056	0.40011	1.553e-49	35327	TRUE	reported	textfile	0.00615919	218.922
10910_6_CEACAM4_CEAM4	CEACAM4	rs1707652	chr3	165761011	T	C	0.0612	0.008525	0.3102	7.046e-13	35328	TRUE	reported	textfile	0.00145667	51.5335
10910_6_CEACAM4_CEAM4	CEACAM4	rs9501600	chr6	32009122	T	C	0.1104	0.011448	0.15016	5.244e-22	35429	TRUE	reported	textfile	0.00261807	92.9939
10910_6_CEACAM4_CEAM4	CEACAM4	rs35209896	chr6	32519009	A	C	0.075	0.013517	0.09263	2.88e-08	35428	TRUE	reported	textfile	0.000868236	30.7849
10916_44_PLA2R1_PLA2R	PLA2R1	rs12471260	chr2	159466945	A	G	-0.2456	0.007708	0.41345	1e-200	35338	TRUE	reported	textfile	0.0279274	1015.19
10916_44_PLA2R1_PLA2R	PLA2R1	rs113098364	chr2	159467547	C	T	-0.3723	0.012031	0.11335	1e-200	35337	TRUE	reported	textfile	0.026384	957.542
10916_44_PLA2R1_PLA2R	PLA2R1	rs80339456	chr2	160310243	T	A	0.4787	0.024363	0.02575	5.979e-86	35337	TRUE	reported	textfile	0.0108073	386.047
10916_44_PLA2R1_PLA2R	PLA2R1	rs6432620	chr2	160481371	AAAAAAA	GAAAAAA	-0.3713	0.005275	0.49362	1e-200	35335	TRUE	reported	textfile	0.122974	4954.28
10916_44_PLA2R1_PLA2R	PLA2R1	rs13001774	chr2	160914123	G	A	0.2456	0.01218	0.11273	1.993e-90	35334	TRUE	reported	textfile	0.0113763	406.572
10916_44_PLA2R1_PLA2R	PLA2R1	rs757344	chr12	47812313	C	T	-0.039	0.006889	0.41461	1.502e-08	35353	TRUE	reported	textfile	0.000905726	32.0474
10916_44_PLA2R1_PLA2R	PLA2R1	rs6496748	chr15	91003706	G	A	0.0402	0.007065	0.36687	1.269e-08	35365	TRUE	reported	textfile	0.000914654	32.3745
10916_44_PLA2R1_PLA2R	PLA2R1	rs6430066	chr2	144747220	C	T	-0.045	0.007782	0.39954	7.342e-09	35346	TRUE	reported	textfile	0.00094513	33.4363
10916_44_PLA2R1_PLA2R	PLA2R1	rs12998722	chr2	147446275	T	C	-0.0582	0.010007	0.17804	6.023e-09	35337	TRUE	reported	textfile	0.000956297	33.8231
10916_44_PLA2R1_PLA2R	PLA2R1	rs2091151	chr2	148411388	G	A	-0.0427	0.007683	0.48486	2.734e-08	35335	TRUE	reported	textfile	0.000873393	30.8866
10916_44_PLA2R1_PLA2R	PLA2R1	rs12471193	chr2	154739625	G	A	-0.0679	0.007881	0.37329	6.94e-18	35324	TRUE	reported	textfile	0.00209699	74.2254
10916_44_PLA2R1_PLA2R	PLA2R1	rs114994001	chr2	155796156	A	G	0.0825	0.013936	0.08437	3.218e-09	35322	TRUE	reported	textfile	0.000991187	35.0435
10916_44_PLA2R1_PLA2R	PLA2R1	rs116241488	chr2	158024333	A	C	0.2867	0.036404	0.01133	3.393e-15	35328	TRUE	reported	textfile	0.00175257	62.0201
10916_44_PLA2R1_PLA2R	PLA2R1	rs112083943	chr2	158484342	T	C	-0.2625	0.022439	0.02821	1.301e-31	35336	TRUE	reported	textfile	0.00385794	136.844
10916_44_PLA2R1_PLA2R	PLA2R1	rs62194171	chr2	161012157	T	G	-0.069	0.007904	0.381	2.549e-18	35334	TRUE	reported	textfile	0.00215217	76.2043
10916_44_PLA2R1_PLA2R	PLA2R1	rs78489768	chr2	162254424	G	A	0.2335	0.02213	0.03036	5.011e-26	35331	TRUE	reported	textfile	0.00314115	111.323
10916_44_PLA2R1_PLA2R	PLA2R1	rs115087160	chr2	162977586	T	C	-0.1306	0.015428	0.06758	2.556e-17	35332	TRUE	reported	textfile	0.00202404	71.6543
10916_44_PLA2R1_PLA2R	PLA2R1	rs6747805	chr2	163444080	C	T	-0.0671	0.008913	0.24362	5.156e-14	35331	TRUE	reported	textfile	0.00160157	56.6725
10916_44_PLA2R1_PLA2R	PLA2R1	rs80024373	chr2	165833367	T	A	-0.3563	0.038289	0.01009	1.333e-20	35341	TRUE	reported	textfile	0.00244423	86.5883
10916_44_PLA2R1_PLA2R	PLA2R1	rs77298446	chr2	171218825	G	C	-0.1494	0.026472	0.02137	1.664e-08	35349	TRUE	reported	textfile	0.000900242	31.8495
10916_44_PLA2R1_PLA2R	PLA2R1	rs61656332	chr2	172154420	G	C	-0.0674	0.009349	0.21309	5.635e-13	35352	TRUE	reported	textfile	0.00146804	51.9715
10916_44_PLA2R1_PLA2R	PLA2R1	rs1377057	chr4	81303402	C	G	0.0501	0.007554	0.28819	3.299e-11	35339	TRUE	reported	textfile	0.00124316	43.9842
10916_44_PLA2R1_PLA2R	PLA2R1	rs11751347	chr6	160671406	T	C	-0.0998	0.012532	0.07953	1.669e-15	35377	TRUE	reported	textfile	0.00178946	63.4155
10916_44_PLA2R1_PLA2R	PLA2R1	rs3798938	chr6	161230971	C	T	-0.1069	0.017307	0.0418	6.54e-10	35378	TRUE	reported	textfile	0.00107724	38.1494
10916_44_PLA2R1_PLA2R	PLA2R1	rs2000242	chr9	123211058	T	C	0.0521	0.009157	0.16633	1.274e-08	35351	TRUE	reported	textfile	0.000914892	32.3701
10917_40_GNGT2_GBGT2	GNGT2	rs182801617	chr17	48871590	T	C	-0.193	0.028699	0.01868	1.756e-11	35355	TRUE	reported	textfile	0.00127754	45.2227
10917_40_GNGT2_GBGT2	GNGT2	rs10922094	chr1	196692375	CATTA	GATTA	-0.0473	0.007969	0.40155	2.933e-09	35328	TRUE	reported	textfile	0.000996237	35.2282
10917_40_GNGT2_GBGT2	GNGT2	rs28720282	chr11	61323484	C	T	0.0733	0.013259	0.09507	3.233e-08	35354	TRUE	reported	textfile	0.000863719	30.5606
10924_258_CYB5D2_NEUFC	CYB5D2	rs149208504	chr17	4011662	C	T	-0.6911	0.025794	0.02263	3.92e-158	35358	TRUE	reported	textfile	0.0198988	717.827
10924_258_CYB5D2_NEUFC	CYB5D2	rs17176065	chr17	4058560	T	C	0.3578	0.018882	0.0447	4.497e-80	35361	TRUE	reported	textfile	0.0100525	359.054
10924_258_CYB5D2_NEUFC	CYB5D2	rs181444731	chr17	4387026	A	G	-0.1765	0.030387	0.01669	6.305e-09	35359	TRUE	reported	textfile	0.000953234	33.7357
10924_258_CYB5D2_NEUFC	CYB5D2	rs7224464	chr17	4449244	T	C	-0.0531	0.00876	0.29	1.348e-09	35362	TRUE	reported	textfile	0.00103799	36.7414
10924_258_CYB5D2_NEUFC	CYB5D2	rs10922098	chr1	196695521	T	C	-0.0507	0.008069	0.40011	3.309e-10	35327	TRUE	reported	textfile	0.00111631	39.4777
10924_258_CYB5D2_NEUFC	CYB5D2	rs1042445	chr3	186677647	T	C	0.0631	0.009261	0.23639	9.508e-12	35357	TRUE	reported	textfile	0.00131129	46.4214
10924_258_CYB5D2_NEUFC	CYB5D2	rs2523610	chr6	31354428	ACCCACCCCCAGACCTGCCACCCCA	ACCCACCCCCAGACCCGCCACCCCA	0.1287	0.009673	0.21005	2.15e-40	35426	TRUE	reported	textfile	0.00497219	177.015
10924_258_CYB5D2_NEUFC	CYB5D2	rs2854001	chr6	31355235	A	G	0.1288	0.009671	0.20994	1.804e-40	35429	TRUE	reported	textfile	0.00498151	177.364
10924_258_CYB5D2_NEUFC	CYB5D2	rs2523483	chr6	31386015	G	T	0.1074	0.018723	0.04792	9.687e-09	35429	TRUE	reported	textfile	0.000927888	32.9028
10924_258_CYB5D2_NEUFC	CYB5D2	rs41285751	chr6	31932038	T	G	0.1034	0.014374	0.08277	6.315e-13	35430	TRUE	reported	textfile	0.00145841	51.7442
10933_107_CALN1_CABP8	CALN1	rs10922098	chr1	196695521	T	C	-0.1587	0.008097	0.40011	1.543e-85	35329	TRUE	reported	textfile	0.0107567	384.132
10933_107_CALN1_CABP8	CALN1	rs11569415	chr19	6716268	A	G	-0.0517	0.00924	0.24276	2.206e-08	35363	TRUE	reported	textfile	0.000884512	31.3049
10933_107_CALN1_CABP8	CALN1	rs1355538	chr3	165787389	G	A	-0.0698	0.008103	0.39847	7.064e-18	35329	TRUE	reported	textfile	0.00209593	74.1984
10933_107_CALN1_CABP8	CALN1	rs453821	chr6	31967534	T	C	0.1242	0.011453	0.13894	2.131e-27	35432	TRUE	reported	textfile	0.00330803	117.593
10933_107_CALN1_CABP8	CALN1	rs28471056	chr6	32635749	AGGTGTTCTGTCTCAATCCACTGTGCTCACAGAGTACGT	AGGTGTTCTGTCTCAATCCACTGTGCTCACAGAGTACCT	0.0728	0.010076	0.18962	5e-13	35429	TRUE	reported	textfile	0.00147126	52.199
10938_13_CD58_sLFA_3	CD58	rs61789227	chr1	116537006	G	A	0.6656	0.027448	0.02109	6.699e-130	35344	TRUE	reported	textfile	0.0163653	588.004
10938_13_CD58_sLFA_3	CD58	rs116614403	chr1	118591986	T	C	0.2215	0.031178	0.01638	1.209e-12	35361	TRUE	reported	textfile	0.0014253	50.4692
10938_13_CD58_sLFA_3	CD58	rs190942314	chr1	119615099	GTCAC	GTCAG	0.1666	0.029221	0.01836	1.188e-08	35354	TRUE	reported	textfile	0.000918591	32.5039
10938_13_CD58_sLFA_3	CD58	rs10922094	chr1	196692375	CATTA	GATTA	-0.1301	0.008131	0.40155	1.267e-57	35330	TRUE	reported	textfile	0.00719428	256.001
10938_13_CD58_sLFA_3	CD58	rs1706435	chr3	165743688	G	A	0.0744	0.00824	0.36981	1.735e-19	35330	TRUE	reported	textfile	0.00230222	81.5205
10938_13_CD58_sLFA_3	CD58	rs9501600	chr6	32009122	T	C	0.0923	0.011546	0.15016	1.308e-15	35431	TRUE	reported	textfile	0.00180042	63.9022
10939_16_PLEKHA4_PKHA4	PLEKHA4	rs10922098	chr1	196695521	T	C	-0.0974	0.008103	0.40011	2.784e-33	35329	TRUE	reported	textfile	0.00407307	144.478
10939_16_PLEKHA4_PKHA4	PLEKHA4	rs113747960	chr12	7074644	A	G	-0.0669	0.012249	0.12384	4.722e-08	35380	TRUE	reported	textfile	0.000842417	29.8282
10939_16_PLEKHA4_PKHA4	PLEKHA4	rs17580	chr14	94380925	A	T	0.2796	0.022322	0.03316	5.415e-36	35363	TRUE	reported	textfile	0.00441709	156.886
10939_16_PLEKHA4_PKHA4	PLEKHA4	rs2686395	chr3	165767231	C	T	-0.0699	0.008557	0.3101	3.106e-16	35330	TRUE	reported	textfile	0.00188516	66.7247
10939_16_PLEKHA4_PKHA4	PLEKHA4	rs9501600	chr6	32009122	T	C	0.1006	0.011506	0.15016	2.269e-18	35431	TRUE	reported	textfile	0.00215292	76.4404
10940_25_SRL_SRCA	SRL	rs11640587	chr16	4214222	G	C	-0.1185	0.00833	0.38098	6.331e-46	35348	TRUE	reported	textfile	0.00569249	202.359
10940_25_SRL_SRCA	SRL	rs7915908	chr10	122339332	T	C	-0.0672	0.008964	0.29712	6.549e-14	35372	TRUE	reported	textfile	0.0015863	56.1966
10940_25_SRL_SRCA	SRL	rs932274	chr10	122465848	T	C	-0.2055	0.009721	0.2278	3.355e-99	35373	TRUE	reported	textfile	0.0124761	446.866
10940_25_SRL_SRCA	SRL	rs2736921	chr10	122498813	G	A	0.1399	0.012884	0.11535	1.815e-27	35371	TRUE	reported	textfile	0.00332232	117.899
10940_25_SRL_SRCA	SRL	rs1355538	chr3	165787389	G	A	-0.046	0.00831	0.39847	3.109e-08	35329	TRUE	reported	textfile	0.000866574	30.64
10940_25_SRL_SRCA	SRL	rs13190721	chr6	29937843	T	C	-0.0481	0.008309	0.33961	7.081e-09	35436	TRUE	reported	textfile	0.000944795	33.5095
10940_25_SRL_SRCA	SRL	rs13208583	chr6	32833094	T	C	0.0795	0.013354	0.10406	2.625e-09	35426	TRUE	reported	textfile	0.000999436	35.4395
10945_11_STX6_Syntaxin_6	STX6	rs572515	chr1	196677131	G	A	-0.1153	0.008157	0.3973	2.281e-45	35329	TRUE	reported	textfile	0.00562364	199.79
10945_11_STX6_Syntaxin_6	STX6	rs1706435	chr3	165743688	G	A	0.0658	0.008266	0.36981	1.712e-15	35330	TRUE	reported	textfile	0.00179035	63.3631
10945_11_STX6_Syntaxin_6	STX6	rs28573154	chr6	32008772	A	G	0.0801	0.011132	0.145	6.211e-13	35431	TRUE	reported	textfile	0.00145915	51.7719
10945_11_STX6_Syntaxin_6	STX6	rs7774739	chr6	32041524	G	A	0.0645	0.01114	0.17585	7.033e-09	35428	TRUE	reported	textfile	0.000945348	33.5216
10948_14_PLD3_PLD3	PLD3	rs7254808	chr19	40364607	C	T	0.1354	0.019646	0.04313	5.496e-12	35365	TRUE	reported	textfile	0.00134132	47.4968
10948_14_PLD3_PLD3	PLD3	rs10922098	chr1	196695521	T	C	-0.0554	0.008121	0.40011	9.001e-12	35329	TRUE	reported	textfile	0.00131552	46.5346
10948_14_PLD3_PLD3	PLD3	rs11738994	chr5	151429528	C	T	0.0599	0.008268	0.36196	4.343e-13	35342	TRUE	reported	textfile	0.00148292	52.4841
10948_14_PLD3_PLD3	PLD3	rs4631423	chr8	11841770	T	C	-0.0564	0.009882	0.20582	1.149e-08	35368	TRUE	reported	textfile	0.000920149	32.572
10948_14_PLD3_PLD3	PLD3	rs6993770	chr8	105569300	T	A	-0.0664	0.009545	0.22448	3.488e-12	35356	TRUE	reported	textfile	0.00136687	48.3905
10953_14_CLEC2A_CLC2A	CLEC2A	rs10922098	chr1	196695521	T	C	-0.055	0.008144	0.40011	1.445e-11	35329	TRUE	reported	textfile	0.00128931	45.6063
10953_14_CLEC2A_CLC2A	CLEC2A	rs7080536	chr10	113588287	A	G	-0.6371	0.019699	0.04142	1e-200	35378	TRUE	reported	textfile	0.028717	1045.93
10953_14_CLEC2A_CLC2A	CLEC2A	rs77774564	chr10	113637445	A	G	-0.3431	0.033605	0.01388	1.79e-24	35378	TRUE	reported	textfile	0.0029378	104.234
10953_14_CLEC2A_CLC2A	CLEC2A	rs11593575	chr10	114042439	G	C	-0.2531	0.034818	0.01393	3.618e-13	35375	TRUE	reported	textfile	0.00149153	52.8387
10953_14_CLEC2A_CLC2A	CLEC2A	rs485305	chr10	114288286	A	C	-0.1994	0.026955	0.02166	1.389e-13	35368	TRUE	reported	textfile	0.00154486	54.7201
10953_14_CLEC2A_CLC2A	CLEC2A	rs11196979	chr10	114904626	G	A	-0.0745	0.01257	0.11452	3.091e-09	35373	TRUE	reported	textfile	0.000992063	35.1251
10953_14_CLEC2A_CLC2A	CLEC2A	rs9501393	chr6	32007072	GGAG	CGAG	0.0737	0.010676	0.1548	5.079e-12	35431	TRUE	reported	textfile	0.00134323	47.6533
10953_14_CLEC2A_CLC2A	CLEC2A	rs7774739	chr6	32041524	G	A	0.0705	0.011118	0.17585	2.284e-10	35428	TRUE	reported	textfile	0.00113367	40.2069
10955_4_CLEC10A_CLC10	CLEC10A	rs10922098	chr1	196695521	T	C	-0.0997	0.008099	0.40011	7.99e-35	35329	TRUE	reported	textfile	0.00427108	151.532
10955_4_CLEC10A_CLC10	CLEC10A	rs1706435	chr3	165743688	G	A	0.0602	0.008211	0.36981	2.272e-13	35330	TRUE	reported	textfile	0.00151914	53.7497
10955_4_CLEC10A_CLC10	CLEC10A	rs9469017	chr6	31496662	A	G	-0.087	0.015136	0.07464	9.028e-09	35431	TRUE	reported	textfile	0.000931597	33.0363
10955_4_CLEC10A_CLC10	CLEC10A	rs2844452	chr6	31914247	G	A	-0.0669	0.007965	0.43878	4.505e-17	35432	TRUE	reported	textfile	0.00198711	70.5434
10955_4_CLEC10A_CLC10	CLEC10A	rs550671	chr6	31976816	T	C	0.13	0.011386	0.14045	3.416e-30	35431	TRUE	reported	textfile	0.00366578	130.353
10959_125_BET1L_BET1L	BET1L	rs2739240	chr11	187771	A	C	0.123	0.009058	0.25195	5.29e-42	35342	TRUE	reported	textfile	0.00519032	184.383
10959_125_BET1L_BET1L	BET1L	rs10922098	chr1	196695521	T	C	-0.089	0.008053	0.40011	2.15e-28	35329	TRUE	reported	textfile	0.00344536	122.135
10959_125_BET1L_BET1L	BET1L	rs1619994	chr3	165744047	G	A	0.0486	0.008788	0.2807	3.198e-08	35330	TRUE	reported	textfile	0.000864914	30.5821
10959_125_BET1L_BET1L	BET1L	rs444921	chr6	31964400	T	C	0.0843	0.011376	0.13897	1.258e-13	35432	TRUE	reported	textfile	0.00154742	54.91
10959_125_BET1L_BET1L	BET1L	rs4734879	chr8	105570896	G	A	-0.0525	0.009586	0.21866	4.333e-08	35356	TRUE	reported	textfile	0.000847642	29.993
10974_20_SPINK7_ISK7	SPINK7	rs9784645	chr5	148337418	T	G	0.1322	0.009459	0.25293	2.184e-44	35349	TRUE	reported	textfile	0.00549544	195.321
10974_20_SPINK7_ISK7	SPINK7	rs61816766	chr1	152347096	C	T	0.1718	0.030331	0.01942	1.478e-08	35355	TRUE	reported	textfile	0.000906626	32.081
10974_20_SPINK7_ISK7	SPINK7	rs10922094	chr1	196692375	CATTA	GATTA	-0.0922	0.008409	0.40155	5.626e-28	35330	TRUE	reported	textfile	0.00339121	120.212
10974_20_SPINK7_ISK7	SPINK7	rs2727270	chr11	61835765	T	C	-0.0619	0.011104	0.16553	2.481e-08	35358	TRUE	reported	textfile	0.000878119	31.074
10974_20_SPINK7_ISK7	SPINK7	rs34529371	chr14	23280869	A	G	-0.0639	0.011221	0.15843	1.237e-08	35368	TRUE	reported	textfile	0.000916073	32.4275
10974_20_SPINK7_ISK7	SPINK7	rs77924615	chr16	20381010	A	G	-0.0717	0.010423	0.19701	6.037e-12	35346	TRUE	reported	textfile	0.001337	47.3182
10974_20_SPINK7_ISK7	SPINK7	rs34155263	chr2	72036095	T	C	-0.0464	0.008427	0.4112	3.663e-08	35341	TRUE	reported	textfile	0.000857114	30.3155
10974_20_SPINK7_ISK7	SPINK7	rs1355538	chr3	165787389	G	A	-0.0537	0.0084	0.39847	1.626e-10	35329	TRUE	reported	textfile	0.00115546	40.8663
10974_20_SPINK7_ISK7	SPINK7	rs322372	chr5	172749458	G	A	-0.1007	0.017618	0.05848	1.092e-08	35355	TRUE	reported	textfile	0.000923196	32.6679
10974_20_SPINK7_ISK7	SPINK7	rs453821	chr6	31967534	T	C	0.0678	0.011868	0.13894	1.111e-08	35432	TRUE	reported	textfile	0.000920256	32.6347
10974_20_SPINK7_ISK7	SPINK7	rs10971512	chr9	33437284	A	C	0.1274	0.010934	0.17277	2.251e-31	35339	TRUE	reported	textfile	0.00382702	135.755
10975_59_MUCL1_MUCL1	MUCL1	rs10922098	chr1	196695521	T	C	-0.1729	0.008003	0.40011	1.671e-103	35329	TRUE	reported	textfile	0.0130393	466.724
10975_59_MUCL1_MUCL1	MUCL1	rs2686395	chr3	165767231	C	T	-0.0732	0.008486	0.3101	6.355e-18	35330	TRUE	reported	textfile	0.00210164	74.4032
10975_59_MUCL1_MUCL1	MUCL1	rs9501600	chr6	32009122	T	C	0.1232	0.011395	0.15016	3.043e-27	35431	TRUE	reported	textfile	0.00328836	116.888
10977_55_UCMA_UCMA	UCMA	rs185705950	chr10	13133960	T	C	-0.2434	0.018855	0.05008	4.014e-38	35363	TRUE	reported	textfile	0.00469026	166.634
10977_55_UCMA_UCMA	UCMA	rs142421037	chr10	13219514	C	G	0.2001	0.035005	0.01343	1.088e-08	35364	TRUE	reported	textfile	0.000923148	32.6745
10977_55_UCMA_UCMA	UCMA	rs138834887	chr10	13221289	A	C	0.5018	0.027374	0.0233	4.639e-75	35363	TRUE	reported	textfile	0.00941301	336.016
10977_55_UCMA_UCMA	UCMA	rs2399954	chr10	13234368	A	G	-0.4568	0.014455	0.08795	1e-200	35363	TRUE	reported	textfile	0.0274645	998.6
10977_55_UCMA_UCMA	UCMA	rs112582999	chr10	13246282	A	T	0.1122	0.01888	0.04771	2.801e-09	35364	TRUE	reported	textfile	0.00099767	35.3148
10977_55_UCMA_UCMA	UCMA	rs78560997	chr10	13288194	C	T	0.1808	0.021303	0.03949	2.116e-17	35364	TRUE	reported	textfile	0.00203269	72.0262
10977_55_UCMA_UCMA	UCMA	rs117415981	chr10	13662315	A	G	-0.1538	0.025914	0.02671	2.937e-09	35367	TRUE	reported	textfile	0.000994977	35.2224
10977_55_UCMA_UCMA	UCMA	rs10906474	chr10	13779194	G	A	-0.3123	0.029458	0.01959	2.935e-26	35366	TRUE	reported	textfile	0.00316791	112.386
10977_55_UCMA_UCMA	UCMA	rs75025577	chr10	13859997	TGCTA	TGCTG	-0.2097	0.021517	0.03765	1.919e-22	35370	TRUE	reported	textfile	0.00267814	94.9749
10977_55_UCMA_UCMA	UCMA	rs4755234	chr11	44210885	C	T	0.0529	0.008695	0.32319	1.171e-09	35368	TRUE	reported	textfile	0.00104546	37.0124
10977_55_UCMA_UCMA	UCMA	rs6485513	chr11	44348590	T	C	-0.0475	0.008308	0.40879	1.08e-08	35366	TRUE	reported	textfile	0.000923437	32.6866
10977_55_UCMA_UCMA	UCMA	rs7952436	chr11	67257063	T	C	-0.1028	0.014831	0.08078	4.163e-12	35352	TRUE	reported	textfile	0.00135719	48.042
10977_55_UCMA_UCMA	UCMA	rs7971039	chr12	85330527	A	G	0.0689	0.008685	0.32997	2.128e-15	35357	TRUE	reported	textfile	0.00177685	62.9324
10981_56_NRG3_NRG3	NRG3	rs572515	chr1	196677131	G	A	-0.0534	0.00799	0.3973	2.342e-11	35329	TRUE	reported	textfile	0.00126273	44.6647
10981_56_NRG3_NRG3	NRG3	rs143959838	chr17	7004074	TTAATATTA	TTATTA	-0.1244	0.020751	0.03504	2.036e-09	35365	TRUE	reported	textfile	0.00101519	35.9367
10981_56_NRG3_NRG3	NRG3	rs143501783	chr17	7897001	C	T	0.2025	0.035488	0.01116	1.156e-08	35364	TRUE	reported	textfile	0.000919869	32.5584
10990_21_LRRK2_LRRK2	LRRK2	rs10922094	chr1	196692375	CATTA	GATTA	-0.118	0.00819	0.40155	4.585e-47	35330	TRUE	reported	textfile	0.00584128	207.573
10990_21_LRRK2_LRRK2	LRRK2	rs964184	chr11	116778201	C	G	-0.1015	0.012161	0.12321	7.031e-17	35368	TRUE	reported	textfile	0.00196575	69.6577
10990_21_LRRK2_LRRK2	LRRK2	rs704	chr17	28367840	A	G	0.0964	0.008036	0.49189	3.727e-33	35351	TRUE	reported	textfile	0.00405423	143.896
10990_21_LRRK2_LRRK2	LRRK2	rs71352239	chr19	44926286	T	C	0.0596	0.008768	0.30263	1.067e-11	35359	TRUE	reported	textfile	0.00130504	46.2026
10990_21_LRRK2_LRRK2	LRRK2	rs12478841	chr2	27588855	G	A	0.0648	0.009677	0.21569	2.133e-11	35364	TRUE	reported	textfile	0.00126636	44.8378
10990_21_LRRK2_LRRK2	LRRK2	rs1291921	chr3	136317384	G	A	0.0503	0.009015	0.2763	2.414e-08	35352	TRUE	reported	textfile	0.000879849	31.1301
10990_21_LRRK2_LRRK2	LRRK2	rs6445035	chr3	165762312	A	G	0.1146	0.010209	0.1904	3.061e-29	35330	TRUE	reported	textfile	0.00355396	126.002
10990_21_LRRK2_LRRK2	LRRK2	rs3863087	chr3	165792099	A	G	-0.0998	0.01389	0.09559	6.708e-13	35329	TRUE	reported	textfile	0.00145912	51.6217
10990_21_LRRK2_LRRK2	LRRK2	rs550671	chr6	31976816	T	C	0.1134	0.011544	0.14045	8.909e-23	35431	TRUE	reported	textfile	0.00271612	96.4915
10990_21_LRRK2_LRRK2	LRRK2	rs34927613	chr6	32632434	A	G	0.0681	0.008754	0.29339	7.302e-15	35430	TRUE	reported	textfile	0.00170517	60.5141
11067_13_BGLAP_Osteocalcin	BGLAP	rs12406047	chr1	196708768	T	A	-0.0582	0.010023	0.18182	6.377e-09	35330	TRUE	reported	textfile	0.000953438	33.7152
11067_13_BGLAP_Osteocalcin	BGLAP	rs3132487	chr6	31275231	T	G	0.0596	0.009283	0.22755	1.362e-10	35430	TRUE	reported	textfile	0.00116209	41.2184
11067_13_BGLAP_Osteocalcin	BGLAP	rs77311729	chr6	32505240	C	T	0.1182	0.007459	0.37947	1.469e-56	35415	TRUE	reported	textfile	0.00704073	251.101
11067_13_BGLAP_Osteocalcin	BGLAP	rs6926251	chr6	32627652	C	T	0.1569	0.008576	0.277	9.049e-75	35430	TRUE	reported	textfile	0.00935883	334.697
11067_13_BGLAP_Osteocalcin	BGLAP	rs9272802	chr6	32642812	T	G	0.0811	0.00768	0.44711	4.578e-26	35429	TRUE	reported	textfile	0.00313759	111.505
11071_1_IL5_IL_5	IL5	rs572515	chr1	196677131	G	A	-0.0575	0.007932	0.3973	4.188e-13	35329	TRUE	reported	textfile	0.00148523	52.5467
11071_1_IL5_IL_5	IL5	rs1846190	chr6	32616036	A	G	0.0532	0.008064	0.35085	4.184e-11	35430	TRUE	reported	textfile	0.00122692	43.5209
11071_1_IL5_IL_5	IL5	rs11755689	chr6	32618599	G	A	0.0442	0.007926	0.33707	2.451e-08	35427	TRUE	reported	textfile	0.000877043	31.0965
11094_104_CLC_LPPL	CLC	rs10922098	chr1	196695521	T	C	-0.1049	0.008048	0.40011	7.727e-39	35329	TRUE	reported	textfile	0.00478586	169.883
11094_104_CLC_LPPL	CLC	rs9864801	chr3	165730789	TAGAGAG	TATAGAG	-0.0559	0.007985	0.41936	2.544e-12	35330	TRUE	reported	textfile	0.00138525	49.006
11094_104_CLC_LPPL	CLC	rs9501600	chr6	32009122	T	C	0.0887	0.011439	0.15016	8.91e-15	35431	TRUE	reported	textfile	0.00169415	60.1238
11094_104_CLC_LPPL	CLC	rs9268744	chr6	32449501	A	G	0.0443	0.007892	0.48148	1.987e-08	35430	TRUE	reported	textfile	0.000888538	31.5071
11096_57_N6AMT1_HEMK2	N6AMT1	rs4980320	chr11	198986	C	T	0.0461	0.008064	0.46986	1.086e-08	35343	TRUE	reported	textfile	0.000923838	32.6796
11096_57_N6AMT1_HEMK2	N6AMT1	rs17784482	chr15	71140089	G	A	-0.2289	0.03679	0.01181	4.917e-10	35368	TRUE	reported	textfile	0.00109332	38.7086
11096_57_N6AMT1_HEMK2	N6AMT1	rs144176526	chr15	72014672	CAAGATACCATGAAAGAAAGAAAAGAAAGAAAAGGAAAA	CGAGATACCATGAAAGAAAGAAAAGAAAGAAAAGGAAAA	-0.2913	0.038903	0.01085	7.001e-14	35349	TRUE	reported	textfile	0.00158361	56.0648
11096_57_N6AMT1_HEMK2	N6AMT1	rs146527756	chr15	72662455	T	G	-0.2498	0.035797	0.01284	2.989e-12	35347	TRUE	reported	textfile	0.00137576	48.6931
11096_57_N6AMT1_HEMK2	N6AMT1	rs4541868	chr8	105578477	A	C	-0.0677	0.009725	0.21915	3.372e-12	35355	TRUE	reported	textfile	0.00136884	48.4589
11098_1_PDXK_PDXK	PDXK	rs4818855	chr21	43619070	T	C	-0.1278	0.008111	0.41893	6.136e-56	35267	TRUE	reported	textfile	0.00699033	248.249
11098_1_PDXK_PDXK	PDXK	rs55704290	chr21	43846145	T	C	-0.1207	0.022037	0.03483	4.322e-08	35261	TRUE	reported	textfile	0.000850052	29.9975
11098_1_PDXK_PDXK	PDXK	rs75136590	chr21	43859644	A	G	0.1215	0.019886	0.04352	9.974e-10	35261	TRUE	reported	textfile	0.00105756	37.3279
11098_1_PDXK_PDXK	PDXK	rs79039769	chr21	44038088	A	G	-0.2996	0.032805	0.01537	6.674e-20	35257	TRUE	reported	textfile	0.00236011	83.4025
11098_1_PDXK_PDXK	PDXK	rs144059351	chr21	44048700	A	G	-0.1033	0.016092	0.06601	1.368e-10	35258	TRUE	reported	textfile	0.00116739	41.2056
11098_1_PDXK_PDXK	PDXK	rs10057588	chr5	43160065	A	G	0.0617	0.008409	0.35423	2.18e-13	35352	TRUE	reported	textfile	0.00152057	53.834
11101_18_TLR4_TLR4	TLR4	rs10922094	chr1	196692375	CATTA	GATTA	-0.0502	0.007939	0.40155	2.561e-10	35330	TRUE	reported	textfile	0.00113042	39.9808
11101_18_TLR4_TLR4	TLR4	rs35802700	chr14	106694501	TA	T	-0.0512	0.009146	0.26069	2.165e-08	34959	TRUE	reported	textfile	0.000895632	31.3367
11101_18_TLR4_TLR4	TLR4	rs67399078	chr6	32642504	TGGGGG	CTGGGG	0.0459	0.00796	0.39943	8.108e-09	35430	TRUE	reported	textfile	0.000937607	33.2487
11102_22_REG4_REG4	REG4	rs12125319	chr1	119108785	C	T	0.1599	0.027012	0.02414	3.228e-09	35359	TRUE	reported	textfile	0.000990041	35.0396
11102_22_REG4_REG4	REG4	rs80117153	chr1	119305017	C	G	0.1488	0.025951	0.02641	9.818e-09	35351	TRUE	reported	textfile	0.000929164	32.8756
11102_22_REG4_REG4	REG4	rs3009182	chr1	119836055	T	C	-0.1428	0.00999	0.22116	2.376e-46	35352	TRUE	reported	textfile	0.00574657	204.315
11102_22_REG4_REG4	REG4	rs72697218	chr1	119853675	T	C	-0.2246	0.02673	0.02416	4.37e-17	35352	TRUE	reported	textfile	0.00199316	70.5988
11102_22_REG4_REG4	REG4	rs191615076	chr1	120386170	A	C	0.1979	0.022775	0.03429	3.648e-18	35350	TRUE	reported	textfile	0.00213137	75.5006
11102_22_REG4_REG4	REG4	rs7480143	chr11	2203793	T	C	0.0953	0.0131	0.11386	3.47e-13	35352	TRUE	reported	textfile	0.00149479	52.9199
11102_22_REG4_REG4	REG4	rs10500661	chr11	6252514	C	T	0.0544	0.009844	0.22999	3.276e-08	35369	TRUE	reported	textfile	0.000862694	30.5373
11102_22_REG4_REG4	REG4	rs3217810	chr12	4279105	T	C	0.0823	0.011913	0.13867	4.908e-12	35367	TRUE	reported	textfile	0.00134764	47.7236
11102_22_REG4_REG4	REG4	rs731541	chr17	9895845	C	A	0.0513	0.00886	0.3283	7.026e-09	35363	TRUE	reported	textfile	0.000947124	33.523
11102_22_REG4_REG4	REG4	rs2979153	chr8	8399571	C	G	-0.0551	0.009786	0.23178	1.799e-08	35380	TRUE	reported	textfile	0.000895253	31.7007
11103_24_HSPB1_HSP_27	HSPB1	rs34179550	chr7	75615065	A	G	0.0766	0.013176	0.11116	6.11e-09	35339	TRUE	reported	textfile	0.000955479	33.796
11103_24_HSPB1_HSP_27	HSPB1	rs113088829	chr7	75667928	C	T	-0.1281	0.017664	0.05337	4.105e-13	35340	TRUE	reported	textfile	0.00148596	52.5891
11103_24_HSPB1_HSP_27	HSPB1	rs13240755	chr7	75976791	A	G	0.2916	0.008488	0.34276	1e-200	35341	TRUE	reported	textfile	0.0323161	1180.16
11103_24_HSPB1_HSP_27	HSPB1	rs10231308	chr7	76376379	C	T	0.1249	0.009638	0.23473	2.101e-38	35340	TRUE	reported	textfile	0.00472961	167.929
11103_24_HSPB1_HSP_27	HSPB1	rs3972522	chr7	77052519	C	T	-0.1162	0.0099	0.32367	8.249e-32	35333	TRUE	reported	textfile	0.00388393	137.758
11103_24_HSPB1_HSP_27	HSPB1	rs117296956	chr7	77220299	A	G	-0.2958	0.024674	0.02756	4.086e-33	35342	TRUE	reported	textfile	0.00405008	143.712
11103_24_HSPB1_HSP_27	HSPB1	rs7926172	chr11	225180	A	G	0.0596	0.009533	0.23069	4.053e-10	35343	TRUE	reported	textfile	0.00110471	39.0849
11103_24_HSPB1_HSP_27	HSPB1	rs6926219	chr6	122399661	A	G	-0.0824	0.008059	0.46006	1.532e-24	35347	TRUE	reported	textfile	0.00294888	104.536
11103_24_HSPB1_HSP_27	HSPB1	rs6460050	chr7	73661400	A	C	0.0508	0.008661	0.32954	4.485e-09	35346	TRUE	reported	textfile	0.000972363	34.4007
11103_24_HSPB1_HSP_27	HSPB1	rs342200	chr7	106676033	A	G	-0.0577	0.008248	0.42559	2.639e-12	35348	TRUE	reported	textfile	0.00138257	48.9361
11104_13_CHI3L1_YKL_40	CHI3L1	rs11584227	chr1	202629647	C	T	-0.1828	0.010754	0.27973	8.505e-65	35351	TRUE	reported	textfile	0.00810728	288.927
11104_13_CHI3L1_YKL_40	CHI3L1	rs7516546	chr1	202852808	T	C	-0.3396	0.028573	0.02922	1.413e-32	35353	TRUE	reported	textfile	0.00397984	141.253
11104_13_CHI3L1_YKL_40	CHI3L1	rs75228438	chr1	202995854	T	C	0.4001	0.031552	0.02375	7.568e-37	35352	TRUE	reported	textfile	0.00452792	160.79
11104_13_CHI3L1_YKL_40	CHI3L1	rs143359688	chr1	203141150	GTGGGATGGGGGAGCCCCAGGGC	G	-0.3238	0.00952	0.48134	1e-200	35353	TRUE	reported	textfile	0.0316862	1156.79
11104_13_CHI3L1_YKL_40	CHI3L1	rs80241012	chr1	203215796	A	G	-0.3485	0.013696	0.14382	7.837e-143	35356	TRUE	reported	textfile	0.0179835	647.431
11104_13_CHI3L1_YKL_40	CHI3L1	rs6670714	chr1	193049404	C	T	-0.0834	0.012781	0.16685	6.775e-11	35336	TRUE	reported	textfile	0.00120354	42.5773
11104_13_CHI3L1_YKL_40	CHI3L1	rs114072431	chr1	195974961	A	G	0.1702	0.024314	0.04032	2.556e-12	35329	TRUE	reported	textfile	0.00138507	48.9984
11104_13_CHI3L1_YKL_40	CHI3L1	rs1932023	chr1	201535061	G	A	0.1468	0.013195	0.15952	9.426e-29	35341	TRUE	reported	textfile	0.00349009	123.768
11104_13_CHI3L1_YKL_40	CHI3L1	rs6679311	chr1	204590548	C	T	-0.0985	0.010846	0.2745	1.072e-19	35363	TRUE	reported	textfile	0.00232687	82.4724
11104_13_CHI3L1_YKL_40	CHI3L1	rs1800894	chr1	206773321	T	C	-0.1408	0.024872	0.0398	1.506e-08	35365	TRUE	reported	textfile	0.000905351	32.0449
11104_13_CHI3L1_YKL_40	CHI3L1	rs28601761	chr8	125487789	G	C	-0.0702	0.00797	0.42975	1.272e-18	35360	TRUE	reported	textfile	0.00218924	77.577
11107_25_TENM3_TEN3	TENM3	rs10922094	chr1	196692375	CATTA	GATTA	-0.0764	0.007995	0.40155	1.223e-21	35330	TRUE	reported	textfile	0.00257801	91.3114
11107_25_TENM3_TEN3	TENM3	rs704	chr17	28367840	A	G	-0.0992	0.007832	0.49189	9.207e-37	35351	TRUE	reported	textfile	0.00451762	160.418
11107_25_TENM3_TEN3	TENM3	rs9501393	chr6	32007072	GGAG	CGAG	0.0661	0.010488	0.1548	2.926e-10	35431	TRUE	reported	textfile	0.00111982	39.7185
11107_25_TENM3_TEN3	TENM3	rs7774739	chr6	32041524	G	A	0.0633	0.010927	0.17585	6.905e-09	35428	TRUE	reported	textfile	0.000946341	33.5568
11109_56_SVEP1_SVEP1	SVEP1	rs145419292	chr9	109679059	T	C	0.5826	0.033692	0.01613	5.4e-67	35359	TRUE	reported	textfile	0.00838553	298.994
11109_56_SVEP1_SVEP1	SVEP1	rs75412647	chr9	110278247	G	C	-0.1877	0.025025	0.02826	6.357e-14	35359	TRUE	reported	textfile	0.00158851	56.2543
11109_56_SVEP1_SVEP1	SVEP1	rs1327537	chr9	110405793	A	C	0.3403	0.026761	0.02459	4.792e-37	35362	TRUE	reported	textfile	0.00455199	161.694
11109_56_SVEP1_SVEP1	SVEP1	rs76038906	chr9	110487920	T	G	0.551	0.023578	0.03275	8.755e-121	35362	TRUE	reported	textfile	0.0152089	546.091
11109_56_SVEP1_SVEP1	SVEP1	rs78742138	chr9	110498428	C	T	0.7104	0.022257	0.03624	1e-200	35358	TRUE	reported	textfile	0.0280058	1018.7
11109_56_SVEP1_SVEP1	SVEP1	rs116853336	chr9	110527672	A	T	0.5931	0.0383	0.01237	4.326e-54	35360	TRUE	reported	textfile	0.00673613	239.791
11109_56_SVEP1_SVEP1	SVEP1	rs185970880	chr9	110693039	A	G	0.7265	0.037283	0.01256	1.439e-84	35363	TRUE	reported	textfile	0.0106234	379.686
11109_56_SVEP1_SVEP1	SVEP1	rs146370544	chr9	110839795	C	T	0.1747	0.022794	0.03562	1.796e-14	35363	TRUE	reported	textfile	0.00165834	58.7381
11109_56_SVEP1_SVEP1	SVEP1	rs72759341	chr9	111145909	G	A	0.3856	0.030953	0.01913	1.274e-35	35361	TRUE	reported	textfile	0.0043696	155.183
11109_56_SVEP1_SVEP1	SVEP1	rs115770375	chr1	152840427	G	C	0.2065	0.031008	0.01782	2.748e-11	35351	TRUE	reported	textfile	0.00125299	44.3474
11109_56_SVEP1_SVEP1	SVEP1	rs41264285	chr1	155061442	T	C	0.1502	0.009278	0.27708	6e-59	35354	TRUE	reported	textfile	0.00735843	262.064
11109_56_SVEP1_SVEP1	SVEP1	rs200367989	chr1	156674988	TG	T	0.1988	0.028776	0.02026	4.898e-12	35348	TRUE	reported	textfile	0.00134841	47.7252
11109_56_SVEP1_SVEP1	SVEP1	rs147639000	chr1	156908252	A	G	0.6176	0.025969	0.0245	5.128e-125	35355	TRUE	reported	textfile	0.0157457	565.561
11109_56_SVEP1_SVEP1	SVEP1	rs7935242	chr11	10302281	T	C	-0.0494	0.008257	0.46812	2.19e-09	35364	TRUE	reported	textfile	0.00101113	35.7919
11109_56_SVEP1_SVEP1	SVEP1	rs78689694	chr11	126364925	C	G	-0.0832	0.013462	0.10578	6.391e-10	35366	TRUE	reported	textfile	0.00107888	38.1947
11109_56_SVEP1_SVEP1	SVEP1	rs879620	chr16	3965728	T	C	0.05	0.008615	0.35905	6.472e-09	35342	TRUE	reported	textfile	0.000952192	33.6825
11109_56_SVEP1_SVEP1	SVEP1	rs12945299	chr17	7176748	ACGCT	ACACT	0.0572	0.010082	0.21475	1.398e-08	35361	TRUE	reported	textfile	0.00090945	32.1865
11109_56_SVEP1_SVEP1	SVEP1	rs34914463	chr17	7463300	C	T	0.0733	0.013415	0.10556	4.654e-08	35364	TRUE	reported	textfile	0.000843526	29.854
11109_56_SVEP1_SVEP1	SVEP1	rs12666169	chr7	103959297	T	C	-0.0829	0.012246	0.12788	1.291e-11	35357	TRUE	reported	textfile	0.00129444	45.8243
11109_56_SVEP1_SVEP1	SVEP1	rs117223414	chr9	108819737	A	G	0.4052	0.04037	0.01125	1.046e-23	35356	TRUE	reported	textfile	0.00284134	100.739
11109_56_SVEP1_SVEP1	SVEP1	rs576123	chr9	133268896	T	C	-0.0686	0.009624	0.26016	1.017e-12	35362	TRUE	reported	textfile	0.00143475	50.8057
11110_4_TMEM119_TM119	TMEM119	rs10922098	chr1	196695521	T	C	-0.0817	0.008189	0.40011	1.927e-23	35329	TRUE	reported	textfile	0.0028095	99.5309
11110_4_TMEM119_TM119	TMEM119	rs802171	chr10	16814686	G	A	0.0633	0.008018	0.47349	2.902e-15	35354	TRUE	reported	textfile	0.00175983	62.3233
11110_4_TMEM119_TM119	TMEM119	rs1355538	chr3	165787389	G	A	-0.0481	0.008177	0.39847	4.053e-09	35329	TRUE	reported	textfile	0.000978466	34.6001
11116_16_C11orf87_CK087	C11orf87	rs1591734	chr1	169302664	T	C	-0.1199	0.012124	0.1303	4.64e-23	35355	TRUE	reported	textfile	0.00275865	97.7962
11116_16_C11orf87_CK087	C11orf87	rs9332701	chr1	169515529	G	A	-0.3607	0.015464	0.07189	2.49e-120	35355	TRUE	reported	textfile	0.0151553	544.031
11116_16_C11orf87_CK087	C11orf87	rs6427202	chr1	169559592	T	C	-0.1418	0.008099	0.4721	1.238e-68	35352	TRUE	reported	textfile	0.00859659	306.524
11116_16_C11orf87_CK087	C11orf87	rs78334957	chr10	19819940	C	T	0.1162	0.011775	0.13736	5.704e-23	35349	TRUE	reported	textfile	0.00274738	97.3791
11116_16_C11orf87_CK087	C11orf87	rs927826	chr10	19931917	T	G	0.1595	0.008829	0.29793	5.985e-73	35352	TRUE	reported	textfile	0.00914731	326.343
11116_16_C11orf87_CK087	C11orf87	rs184924341	chr10	20198402	G	T	0.3206	0.036028	0.01192	5.66e-19	35354	TRUE	reported	textfile	0.00223479	79.1812
11116_16_C11orf87_CK087	C11orf87	rs594793	chr19	7765060	T	G	-0.0456	0.008169	0.43083	2.379e-08	35364	TRUE	reported	textfile	0.000880335	31.1578
11116_16_C11orf87_CK087	C11orf87	rs62140549	chr2	46914826	G	A	0.0676	0.008725	0.30898	9.338e-15	35349	TRUE	reported	textfile	0.00169531	60.0258
11116_16_C11orf87_CK087	C11orf87	rs34568880	chr6	31546671	T	C	0.1924	0.030566	0.01722	3.083e-10	35430	TRUE	reported	textfile	0.00111706	39.6194
11116_16_C11orf87_CK087	C11orf87	rs34977123	chr6	32587959	G	A	-0.157	0.01137	0.16144	2.273e-43	35430	TRUE	reported	textfile	0.00535274	190.657
11116_16_C11orf87_CK087	C11orf87	rs9271669	chr6	32624998	G	A	0.067	0.008077	0.46525	1.084e-16	35430	TRUE	reported	textfile	0.00193837	68.8058
11117_2_SPATA20_SPT20	SPATA20	rs147604653	chr17	49734100	A	G	0.1507	0.025619	0.02654	4.047e-09	35357	TRUE	reported	textfile	0.000977692	34.6001
11117_2_SPATA20_SPT20	SPATA20	rs77405995	chr17	50284012	A	G	0.1222	0.018545	0.04892	4.412e-11	35350	TRUE	reported	textfile	0.00122678	43.4174
11117_2_SPATA20_SPT20	SPATA20	rs17714829	chr17	50375120	C	T	0.1255	0.015247	0.0781	1.852e-16	35357	TRUE	reported	textfile	0.00191255	67.7476
11117_2_SPATA20_SPT20	SPATA20	rs9890200	chr17	50547162	C	A	-0.3204	0.007116	0.40963	1e-200	35353	TRUE	reported	textfile	0.0542339	2027.16
11117_2_SPATA20_SPT20	SPATA20	rs10922094	chr1	196692375	CATTA	GATTA	-0.0654	0.008289	0.40155	3.015e-15	35330	TRUE	reported	textfile	0.00175891	62.2482
11117_2_SPATA20_SPT20	SPATA20	rs4666000	chr2	27616502	C	T	0.0534	0.009653	0.22594	3.171e-08	35364	TRUE	reported	textfile	0.000864611	30.6008
11117_2_SPATA20_SPT20	SPATA20	rs3020644	chr6	31926849	G	A	-0.0698	0.008391	0.37454	8.885e-17	35432	TRUE	reported	textfile	0.00194913	69.1925
11117_2_SPATA20_SPT20	SPATA20	rs6458	chr6	32039847	G	A	0.0862	0.012306	0.12614	2.473e-12	35431	TRUE	reported	textfile	0.00138292	49.0632
11118_107_RAB17_RAB17	RAB17	rs72748420	chr1	196141224	T	C	0.1015	0.015352	0.07417	3.805e-11	35328	TRUE	reported	textfile	0.00123579	43.7097
11118_107_RAB17_RAB17	RAB17	rs1329424	chr1	196677046	G	T	-0.2918	0.008156	0.39735	1e-200	35329	TRUE	reported	textfile	0.0349646	1279.95
11118_107_RAB17_RAB17	RAB17	rs3900909	chr1	197788716	T	C	0.1702	0.02241	0.03376	3.081e-14	35328	TRUE	reported	textfile	0.00163008	57.6781
11118_107_RAB17_RAB17	RAB17	rs10801660	chr1	198272225	A	G	0.0796	0.01258	0.11574	2.492e-10	35336	TRUE	reported	textfile	0.00113176	40.035
11118_107_RAB17_RAB17	RAB17	rs1047286	chr19	6713251	A	G	-0.0572	0.009402	0.24066	1.174e-09	35363	TRUE	reported	textfile	0.00104556	37.0107
11118_107_RAB17_RAB17	RAB17	rs111696008	chr2	216622986	A	G	-0.1533	0.026747	0.02443	9.951e-09	35350	TRUE	reported	textfile	0.000928413	32.848
11118_107_RAB17_RAB17	RAB17	rs1707652	chr3	165761011	T	C	0.1323	0.008668	0.3102	1.331e-52	35330	TRUE	reported	textfile	0.00655064	232.947
11118_107_RAB17_RAB17	RAB17	rs3099847	chr6	31455283	T	C	0.0894	0.014652	0.09144	1.051e-09	35429	TRUE	reported	textfile	0.0010497	37.2269
11118_107_RAB17_RAB17	RAB17	rs1265941	chr6	31904575	C	A	0.1756	0.015476	0.07271	7.678e-30	35432	TRUE	reported	textfile	0.00362043	128.738
11118_107_RAB17_RAB17	RAB17	rs550671	chr6	31976816	T	C	0.2115	0.011537	0.14045	4.603e-75	35431	TRUE	reported	textfile	0.00939618	336.055
11118_107_RAB17_RAB17	RAB17	rs9276606	chr6	32768918	T	A	0.063	0.008968	0.28354	2.136e-12	35429	TRUE	reported	textfile	0.001391	49.3475
11120_49_NAT14_NAT14	NAT14	rs10922098	chr1	196695521	T	C	-0.1185	0.008103	0.40011	1.973e-48	35329	TRUE	reported	textfile	0.00601717	213.856
11120_49_NAT14_NAT14	NAT14	rs704	chr17	28367840	A	G	-0.0997	0.007945	0.49189	4.055e-36	35351	TRUE	reported	textfile	0.00443476	157.463
11120_49_NAT14_NAT14	NAT14	rs1707652	chr3	165761011	T	C	0.0682	0.008564	0.3102	1.675e-15	35330	TRUE	reported	textfile	0.00179181	63.4148
11120_49_NAT14_NAT14	NAT14	rs9501600	chr6	32009122	T	C	0.0923	0.011505	0.15016	1.033e-15	35431	TRUE	reported	textfile	0.00181325	64.3585
11120_49_NAT14_NAT14	NAT14	rs35209896	chr6	32519009	A	C	0.0743	0.013576	0.09263	4.429e-08	35430	TRUE	reported	textfile	0.000844687	29.9509
11128_29_TMEM132C_T132C	TMEM132C	rs10922098	chr1	196695521	T	C	-0.06	0.008012	0.40011	6.949e-14	35329	TRUE	reported	textfile	0.00158489	56.0785
11128_29_TMEM132C_T132C	TMEM132C	rs117511908	chr19	10110266	GACCCCCA	GACCCCCG	0.356	0.021699	0.03353	1.716e-60	35364	TRUE	reported	textfile	0.00755381	269.151
11128_29_TMEM132C_T132C	TMEM132C	rs34735009	chr19	10512068	TCCATCTCAAAAAAAAAAAAAAAAAAAG	TCCATCTCAAAAAAAAAAAAAAAAG	0.0747	0.011207	0.14538	2.64e-11	35365	TRUE	reported	textfile	0.00125471	44.4261
11128_29_TMEM132C_T132C	TMEM132C	rs141618758	chr19	11146823	C	T	0.1856	0.024042	0.02633	1.165e-14	35373	TRUE	reported	textfile	0.00168194	59.5923
11128_29_TMEM132C_T132C	TMEM132C	rs145639768	chr19	13472256	A	C	0.1516	0.022831	0.03152	3.133e-11	35367	TRUE	reported	textfile	0.00124511	44.0884
11128_29_TMEM132C_T132C	TMEM132C	rs146039342	chr19	44997818	A	G	0.1699	0.029139	0.01786	5.522e-09	35359	TRUE	reported	textfile	0.00096055	33.9948
11129_66_BMP15_BMP15	BMP15	rs10922098	chr1	196695521	T	C	-0.1441	0.008015	0.40011	2.884e-72	35329	TRUE	reported	textfile	0.00906638	323.219
11129_66_BMP15_BMP15	BMP15	rs58068569	chr12	3991507	G	A	-0.0531	0.009708	0.20781	4.505e-08	35368	TRUE	reported	textfile	0.000845185	29.9161
11129_66_BMP15_BMP15	BMP15	rs1707652	chr3	165761011	T	C	0.0813	0.008482	0.3102	9.262e-22	35330	TRUE	reported	textfile	0.00259366	91.8671
11129_66_BMP15_BMP15	BMP15	rs9267139	chr6	31471721	A	G	0.072	0.012542	0.10872	9.439e-09	35430	TRUE	reported	textfile	0.000929301	32.9539
11129_66_BMP15_BMP15	BMP15	rs9501393	chr6	32007072	GGAG	CGAG	0.11	0.010527	0.1548	1.479e-25	35431	TRUE	reported	textfile	0.00307225	109.182
11129_66_BMP15_BMP15	BMP15	rs7774739	chr6	32041524	G	A	0.1004	0.010969	0.17585	5.517e-20	35428	TRUE	reported	textfile	0.00235918	83.7739
11129_66_BMP15_BMP15	BMP15	rs9271683	chr6	32625173	T	C	0.0596	0.008783	0.27332	1.154e-11	35430	TRUE	reported	textfile	0.00129799	46.045
11130_158_CACNB4_CACB4	CACNB4	rs11502187	chr11	180483	C	A	0.0621	0.009254	0.262	1.941e-11	35342	TRUE	reported	textfile	0.00127257	45.0298
11130_158_CACNB4_CACB4	CACNB4	rs7975385	chr12	48797209	C	T	0.1289	0.009409	0.24761	1.016e-42	35352	TRUE	reported	textfile	0.00528087	187.67
11130_158_CACNB4_CACB4	CACNB4	rs79977579	chr12	54300773	CCCAA	CCCCA	0.08	0.014379	0.08751	2.639e-08	35366	TRUE	reported	textfile	0.000874494	30.9527
11130_158_CACNB4_CACB4	CACNB4	rs1354034	chr3	56815721	C	T	0.1019	0.008337	0.38119	2.339e-34	35347	TRUE	reported	textfile	0.00420867	149.384
11130_158_CACNB4_CACB4	CACNB4	rs114694170	chr5	88884379	C	T	-0.0904	0.014717	0.08378	8.114e-10	35335	TRUE	reported	textfile	0.00106667	37.7289
11134_30_MTRF1L_RF1ML	MTRF1L	rs2038332	chr6	152999591	G	A	-0.1934	0.009618	0.2119	6.321e-90	35370	TRUE	reported	textfile	0.0113024	404.314
11134_30_MTRF1L_RF1ML	MTRF1L	rs10922098	chr1	196695521	T	C	-0.0645	0.008057	0.40011	1.195e-15	35329	TRUE	reported	textfile	0.00181073	64.0838
11134_30_MTRF1L_RF1ML	MTRF1L	rs6542680	chr2	3592552	T	C	-0.0566	0.010212	0.18362	2.981e-08	35323	TRUE	reported	textfile	0.000868913	30.7176
11135_5_MRPL55_RM55	MRPL55	rs6809081	chr3	194339746	C	T	-0.045	0.007984	0.39427	1.736e-08	35293	TRUE	reported	textfile	0.0008993	31.7658
11135_5_MRPL55_RM55	MRPL55	rs116706170	chr6	29940638	A	G	0.1714	0.012614	0.10379	4.686e-42	35436	TRUE	reported	textfile	0.0051834	184.625
11135_5_MRPL55_RM55	MRPL55	rs9260109	chr6	29941979	T	G	0.1481	0.011802	0.12131	4.033e-36	35436	TRUE	reported	textfile	0.00442414	157.461
11137_43_CSF2RB_IL3RB	CSF2RB	rs10922098	chr1	196695521	T	C	-0.1633	0.008024	0.40011	4.489e-92	35329	TRUE	reported	textfile	0.0115877	414.158
11137_43_CSF2RB_IL3RB	CSF2RB	rs1707652	chr3	165761011	T	C	0.0901	0.008503	0.3102	3.086e-26	35330	TRUE	reported	textfile	0.00316799	112.274
11137_43_CSF2RB_IL3RB	CSF2RB	rs550671	chr6	31976816	T	C	0.1264	0.011314	0.14045	5.601e-29	35431	TRUE	reported	textfile	0.00351036	124.807
11137_43_CSF2RB_IL3RB	CSF2RB	rs34927613	chr6	32632434	A	G	0.0649	0.008588	0.29339	4.11e-14	35430	TRUE	reported	textfile	0.00160929	57.1059
11138_16_RUNX3_RUNX3	RUNX3	rs10922094	chr1	196692375	CATTA	GATTA	-0.0546	0.008027	0.40155	1.031e-11	35330	TRUE	reported	textfile	0.00130788	46.2652
11138_16_RUNX3_RUNX3	RUNX3	rs1265564	chr12	111270643	GAAAAAAAAAAC	GAAAAAAAAAAA	0.0467	0.008199	0.3672	1.228e-08	35360	TRUE	reported	textfile	0.000916646	32.4405
11138_16_RUNX3_RUNX3	RUNX3	rs4639017	chr3	165833296	C	T	-0.0556	0.008036	0.39283	4.539e-12	35330	TRUE	reported	textfile	0.00135313	47.868
11140_56_COL1A1_CO1A1	COL1A1	rs138103546	chr17	49894179	G	A	-0.237	0.030488	0.01993	7.625e-15	35356	TRUE	reported	textfile	0.00170622	60.4247
11140_56_COL1A1_CO1A1	COL1A1	rs116585561	chr17	50180556	C	A	-0.328	0.023063	0.03327	6.715e-46	35355	TRUE	reported	textfile	0.00568837	202.251
11140_56_COL1A1_CO1A1	COL1A1	rs118081843	chr17	50335804	C	A	-0.3212	0.040959	0.01174	4.435e-15	35356	TRUE	reported	textfile	0.00173634	61.4933
11140_56_COL1A1_CO1A1	COL1A1	rs6679677	chr1	113761186	A	C	-0.0745	0.012308	0.13318	1.423e-09	35341	TRUE	reported	textfile	0.00103564	36.6364
11140_56_COL1A1_CO1A1	COL1A1	rs10842700	chr12	26277428	G	C	-0.0533	0.009561	0.25138	2.483e-08	35350	TRUE	reported	textfile	0.000878368	31.0759
11140_56_COL1A1_CO1A1	COL1A1	rs1056692	chr12	53293603	G	A	-0.0493	0.008925	0.3169	3.318e-08	35365	TRUE	reported	textfile	0.000862044	30.5107
11140_56_COL1A1_CO1A1	COL1A1	rs9594738	chr13	42378009	T	C	0.1011	0.008404	0.4356	2.478e-33	35352	TRUE	reported	textfile	0.00407701	144.712
11140_56_COL1A1_CO1A1	COL1A1	rs2663343	chr17	1023500	A	G	0.0601	0.009033	0.31972	2.868e-11	35337	TRUE	reported	textfile	0.00125116	44.265
11140_56_COL1A1_CO1A1	COL1A1	rs139072136	chr17	44298644	A	C	-0.2568	0.037584	0.01199	8.329e-12	35360	TRUE	reported	textfile	0.00131856	46.6831
11140_56_COL1A1_CO1A1	COL1A1	rs369441062	chr17	46035143	ATAGTA	ATAG	-0.2909	0.040516	0.01028	6.973e-13	35354	TRUE	reported	textfile	0.00145601	51.5478
11140_56_COL1A1_CO1A1	COL1A1	rs74485878	chr17	51855685	T	C	-0.2494	0.033849	0.01629	1.732e-13	35353	TRUE	reported	textfile	0.00153323	54.2846
11140_56_COL1A1_CO1A1	COL1A1	rs62071464	chr17	52261352	A	T	-0.2367	0.039429	0.01225	1.935e-09	35353	TRUE	reported	textfile	0.00101835	36.0363
11140_56_COL1A1_CO1A1	COL1A1	rs3928387	chr17	60010393	G	A	0.0639	0.010659	0.29017	2.038e-09	35346	TRUE	reported	textfile	0.00101575	35.9372
11140_56_COL1A1_CO1A1	COL1A1	rs145495890	chr17	62499184	T	C	-0.1938	0.021627	0.03969	3.215e-19	35359	TRUE	reported	textfile	0.00226584	80.2954
11140_56_COL1A1_CO1A1	COL1A1	rs148047098	chr17	62515649	C	G	-0.2674	0.033081	0.01548	6.311e-16	35359	TRUE	reported	textfile	0.00184444	65.3343
11140_56_COL1A1_CO1A1	COL1A1	rs146385050	chr17	62559897	A	C	0.248	0.010457	0.20263	2.437e-124	35359	TRUE	reported	textfile	0.015658	562.425
11140_56_COL1A1_CO1A1	COL1A1	rs149631508	chr17	62782860	C	T	0.2184	0.032284	0.01743	1.334e-11	35359	TRUE	reported	textfile	0.00129261	45.7621
11140_56_COL1A1_CO1A1	COL1A1	rs11726170	chr4	38391654	T	C	0.0729	0.012273	0.13062	2.85e-09	35354	TRUE	reported	textfile	0.000996969	35.28
11140_56_COL1A1_CO1A1	COL1A1	rs10955915	chr8	118951308	G	A	0.0543	0.008327	0.48	6.995e-11	35352	TRUE	reported	textfile	0.0012014	42.5205
11142_11_ANGPTL1_ANGL1	ANGPTL1	rs4457535	chr1	178528051	G	A	-0.2531	0.008364	0.37199	1e-200	35348	TRUE	reported	textfile	0.0252513	915.655
11142_11_ANGPTL1_ANGL1	ANGPTL1	rs12725691	chr1	178941726	TAAATC	TAAATT	0.1578	0.008697	0.32602	1.433e-73	35347	TRUE	reported	textfile	0.00922776	329.193
11142_11_ANGPTL1_ANGL1	ANGPTL1	rs140477729	chr1	179134848	T	G	0.1785	0.032565	0.01607	4.22e-08	35349	TRUE	reported	textfile	0.000849236	30.0434
11142_11_ANGPTL1_ANGL1	ANGPTL1	rs333947	chr1	109928142	A	G	-0.0647	0.011561	0.14937	2.188e-08	35340	TRUE	reported	textfile	0.000885455	31.3179
11142_11_ANGPTL1_ANGL1	ANGPTL1	rs6678237	chr1	168639966	G	A	-0.1008	0.016267	0.06933	5.771e-10	35353	TRUE	reported	textfile	0.00108495	38.3956
11142_11_ANGPTL1_ANGL1	ANGPTL1	rs12130811	chr1	177546126	A	G	-0.0921	0.012577	0.12063	2.43e-13	35354	TRUE	reported	textfile	0.0015145	53.6217
11142_11_ANGPTL1_ANGL1	ANGPTL1	rs78811502	chr1	180072659	C	T	0.2238	0.024913	0.02787	2.626e-19	35349	TRUE	reported	textfile	0.00227772	80.6944
11142_11_ANGPTL1_ANGL1	ANGPTL1	rs115584967	chr1	180459000	GTTTTATTAGAAT	GTTTTATTAGAAC	0.1946	0.033901	0.01503	9.458e-09	35347	TRUE	reported	textfile	0.00093133	32.9485
11142_11_ANGPTL1_ANGL1	ANGPTL1	rs2477664	chr10	17833817	A	T	0.046	0.008131	0.44816	1.538e-08	35342	TRUE	reported	textfile	0.000904781	32.0039
11142_11_ANGPTL1_ANGL1	ANGPTL1	rs4681671	chr3	58242901	T	G	-0.0449	0.008084	0.49918	2.793e-08	35348	TRUE	reported	textfile	0.00087196	30.8472
11142_11_ANGPTL1_ANGL1	ANGPTL1	rs10213052	chr4	174897101	C	T	0.0515	0.009088	0.26945	1.455e-08	35358	TRUE	reported	textfile	0.000907394	32.111
11143_32_OLFM3_NOE3	OLFM3	rs33995407	chr1	102136814	TGTGTGTGTGTGTGTGTGTGTGTATG	TGTGTATG	-0.0548	0.009925	0.20482	3.364e-08	35338	TRUE	reported	textfile	0.000861953	30.4842
11143_32_OLFM3_NOE3	OLFM3	rs572515	chr1	196677131	G	A	-0.1031	0.008172	0.3973	1.709e-36	35329	TRUE	reported	textfile	0.00448515	159.161
11143_32_OLFM3_NOE3	OLFM3	rs1355538	chr3	165787389	G	A	-0.0522	0.00816	0.39847	1.585e-10	35329	TRUE	reported	textfile	0.00115698	40.92
11143_32_OLFM3_NOE3	OLFM3	rs2075798	chr6	31878964	A	C	0.0816	0.014903	0.0783	4.362e-08	35432	TRUE	reported	textfile	0.000845415	29.9784
11143_32_OLFM3_NOE3	OLFM3	rs550671	chr6	31976816	T	C	0.0817	0.011486	0.14045	1.133e-12	35431	TRUE	reported	textfile	0.00142595	50.592
11145_72_KIAA1549L_K154L	KIAA1549L	rs11388755	chr11	33252194	TTC	TC	0.0835	0.008255	0.46037	4.728e-24	35354	TRUE	reported	textfile	0.00288566	102.309
11145_72_KIAA1549L_K154L	KIAA1549L	rs4756649	chr11	33372394	C	T	-0.2497	0.008218	0.40575	1e-200	35347	TRUE	reported	textfile	0.0254539	923.167
11145_72_KIAA1549L_K154L	KIAA1549L	rs762044	chr11	33511939	C	T	-0.1267	0.008175	0.4504	3.528e-54	35357	TRUE	reported	textfile	0.00674779	240.189
11145_72_KIAA1549L_K154L	KIAA1549L	rs143077049	chr11	33979412	G	A	0.1475	0.021348	0.03777	4.87e-12	35353	TRUE	reported	textfile	0.00134852	47.7359
11145_72_KIAA1549L_K154L	KIAA1549L	rs10922098	chr1	196695521	T	C	-0.0785	0.008234	0.40011	1.515e-21	35329	TRUE	reported	textfile	0.00256608	90.8852
11145_72_KIAA1549L_K154L	KIAA1549L	rs55714927	chr17	7176997	T	C	0.0572	0.009926	0.21166	8.27e-09	35361	TRUE	reported	textfile	0.000938234	33.2062
11145_72_KIAA1549L_K154L	KIAA1549L	rs9864801	chr3	165730789	TAGAGAG	TATAGAG	-0.0456	0.008159	0.41936	2.284e-08	35330	TRUE	reported	textfile	0.000883341	31.2343
11145_72_KIAA1549L_K154L	KIAA1549L	rs635634	chr9	133279427	C	T	0.1079	0.011991	0.12995	2.292e-19	35362	TRUE	reported	textfile	0.00228456	80.9669
11146_4_TBX22_TBX22	TBX22	rs10922098	chr1	196695521	T	C	-0.0789	0.008071	0.40011	1.43e-22	35329	TRUE	reported	textfile	0.00269771	95.5597
11146_4_TBX22_TBX22	TBX22	rs1355538	chr3	165787389	G	A	-0.0517	0.008063	0.39847	1.436e-10	35329	TRUE	reported	textfile	0.00116239	41.1115
11146_4_TBX22_TBX22	TBX22	rs4713498	chr6	32043539	T	G	0.0928	0.016282	0.06413	1.202e-08	35432	TRUE	reported	textfile	0.000915982	32.483
11149_3_TLR1_TLR1	TLR1	rs10922098	chr1	196695521	T	C	-0.0783	0.008014	0.40011	1.51e-22	35329	TRUE	reported	textfile	0.00269477	95.4553
11149_3_TLR1_TLR1	TLR1	rs1555405	chr14	100710432	A	G	-0.0494	0.008564	0.30381	8e-09	35371	TRUE	reported	textfile	0.00093982	33.2718
11149_3_TLR1_TLR1	TLR1	rs56210800	chr3	124753745	G	C	-0.0757	0.013266	0.09593	1.154e-08	35360	TRUE	reported	textfile	0.000920025	32.5602
11149_3_TLR1_TLR1	TLR1	rs149468457	chr3	124755073	A	G	-0.0759	0.013277	0.09594	1.087e-08	35360	TRUE	reported	textfile	0.000923358	32.6783
11149_3_TLR1_TLR1	TLR1	rs9271642	chr6	32624442	G	A	0.0508	0.00794	0.41291	1.578e-10	35430	TRUE	reported	textfile	0.00115402	40.9319
11152_46_KLK13_kallikrein_13	KLK13	rs11669237	chr19	51030161	G	C	-0.4217	0.006997	0.3621	1e-200	35352	TRUE	reported	textfile	0.0931737	3632.11
11152_46_KLK13_kallikrein_13	KLK13	rs2691230	chr19	51044518	A	T	-0.1002	0.00979	0.29419	1.386e-24	35357	TRUE	reported	textfile	0.002954	104.748
11152_46_KLK13_kallikrein_13	KLK13	rs73051038	chr19	51083701	C	G	0.168	0.014557	0.10457	8.248e-31	35365	TRUE	reported	textfile	0.00375205	133.183
11152_46_KLK13_kallikrein_13	KLK13	rs1039405	chr19	51122980	G	A	-0.0504	0.009028	0.45344	2.367e-08	35362	TRUE	reported	textfile	0.000880559	31.164
11152_46_KLK13_kallikrein_13	KLK13	rs116960573	chr19	51181877	T	G	-0.2765	0.019857	0.05439	4.497e-44	35365	TRUE	reported	textfile	0.00545274	193.882
11152_46_KLK13_kallikrein_13	KLK13	rs12368376	chr12	515011	G	C	-0.0686	0.011082	0.19318	6.01e-10	35304	TRUE	reported	textfile	0.00108422	38.3166
11152_46_KLK13_kallikrein_13	KLK13	rs5511	chr14	94567258	T	A	0.1177	0.010293	0.24419	2.789e-30	35363	TRUE	reported	textfile	0.00368398	130.751
11152_46_KLK13_kallikrein_13	KLK13	rs55714927	chr17	7176997	T	C	0.0798	0.010804	0.21166	1.515e-13	35361	TRUE	reported	textfile	0.00154043	54.5522
11152_46_KLK13_kallikrein_13	KLK13	rs4072059	chr18	48038591	C	G	0.0713	0.012845	0.13624	2.844e-08	35358	TRUE	reported	textfile	0.000870653	30.8096
11152_46_KLK13_kallikrein_13	KLK13	rs17855739	chr19	5831829	T	C	0.1899	0.024425	0.03389	7.564e-15	35357	TRUE	reported	textfile	0.00170672	60.4444
11152_46_KLK13_kallikrein_13	KLK13	rs2548459	chr19	48706082	C	T	-0.0862	0.009292	0.37265	1.75e-20	35368	TRUE	reported	textfile	0.00242734	86.0541
11152_46_KLK13_kallikrein_13	KLK13	rs1992880	chr2	106748586	G	C	0.0657	0.008836	0.43988	1.044e-13	35351	TRUE	reported	textfile	0.00156149	55.2834
11152_46_KLK13_kallikrein_13	KLK13	rs12712266	chr2	106933402	C	T	0.052	0.008963	0.40029	6.56e-09	35349	TRUE	reported	textfile	0.000951282	33.657
11152_46_KLK13_kallikrein_13	KLK13	rs2479016	chr6	2245111	G	A	-0.0572	0.00928	0.33808	7.091e-10	35326	TRUE	reported	textfile	0.00107432	37.9902
11154_3_NFE2L1_NF2L1	NFE2L1	rs11451044	chr12	54322000	CA	C	0.0668	0.00797	0.43683	5.248e-17	35365	TRUE	reported	textfile	0.00198244	70.2444
11154_3_NFE2L1_NF2L1	NFE2L1	rs1354034	chr3	56815721	C	T	0.0501	0.008118	0.38119	6.758e-10	35347	TRUE	reported	textfile	0.00107636	38.0849
11154_3_NFE2L1_NF2L1	NFE2L1	rs342292	chr7	106730198	G	C	-0.0622	0.007894	0.45188	3.28e-15	35345	TRUE	reported	textfile	0.00175346	62.0815
11155_16_COL6A5_CO6A5	COL6A5	rs10922098	chr1	196695521	T	C	-0.0624	0.007997	0.40011	6.056e-15	35329	TRUE	reported	textfile	0.00172043	60.8822
11155_16_COL6A5_CO6A5	COL6A5	rs2072634	chr6	31949514	T	C	0.114	0.020724	0.0365	3.777e-08	35432	TRUE	reported	textfile	0.000853289	30.2578
11155_16_COL6A5_CO6A5	COL6A5	rs9271642	chr6	32624442	G	A	0.0523	0.007908	0.41291	3.755e-11	35430	TRUE	reported	textfile	0.001233	43.7367
11160_56_RNF122_RN122	RNF122	rs10922094	chr1	196692375	CATTA	GATTA	-0.091	0.008288	0.40155	4.767e-28	35330	TRUE	reported	textfile	0.00340064	120.548
11160_56_RNF122_RN122	RNF122	rs964184	chr11	116778201	C	G	-0.0772	0.012276	0.12321	3.203e-10	35368	TRUE	reported	textfile	0.00111693	39.5454
11160_56_RNF122_RN122	RNF122	rs71352239	chr19	44926286	T	C	0.08	0.008858	0.30263	1.697e-19	35359	TRUE	reported	textfile	0.00230148	81.5613
11160_56_RNF122_RN122	RNF122	rs10208529	chr2	27563321	T	A	0.057	0.009778	0.2164	5.569e-09	35364	TRUE	reported	textfile	0.00096	33.9801
11160_56_RNF122_RN122	RNF122	rs111696008	chr2	216622986	A	G	-0.1518	0.026988	0.02443	1.859e-08	35350	TRUE	reported	textfile	0.000894178	31.6357
11160_56_RNF122_RN122	RNF122	rs1707652	chr3	165761011	T	C	0.1234	0.008742	0.3102	3.061e-45	35330	TRUE	reported	textfile	0.00560819	199.243
11160_56_RNF122_RN122	RNF122	rs28573154	chr6	32008772	A	G	0.0653	0.011315	0.145	7.872e-09	35431	TRUE	reported	textfile	0.00093913	33.3037
11160_56_RNF122_RN122	RNF122	rs34927613	chr6	32632434	A	G	0.0486	0.008834	0.29339	3.771e-08	35430	TRUE	reported	textfile	0.000853524	30.2645
11162_37_EQTN_EQTN	EQTN	rs10922094	chr1	196692375	CATTA	GATTA	-0.0685	0.007881	0.40155	3.559e-18	35330	TRUE	reported	textfile	0.00213377	75.5429
11162_37_EQTN_EQTN	EQTN	rs704	chr17	28367840	A	G	-0.0813	0.007728	0.49189	6.997e-26	35351	TRUE	reported	textfile	0.00312096	110.668
11162_37_EQTN_EQTN	EQTN	rs71549272	chr6	32535377	G	A	0.0564	0.008506	0.26923	3.339e-11	35430	TRUE	reported	textfile	0.00123936	43.9626
11163_7_FAM162B_F162B	FAM162B	rs10922094	chr1	196692375	CATTA	GATTA	-0.1046	0.00803	0.40155	8.711e-39	35330	TRUE	reported	textfile	0.00477978	169.671
11163_7_FAM162B_F162B	FAM162B	rs6542680	chr2	3592552	T	C	-0.0592	0.010197	0.18362	6.404e-09	35323	TRUE	reported	textfile	0.000953294	33.7034
11163_7_FAM162B_F162B	FAM162B	rs6445035	chr3	165762312	A	G	0.0647	0.01001	0.1904	1.022e-10	35330	TRUE	reported	textfile	0.00118109	41.7749
11163_7_FAM162B_F162B	FAM162B	rs147906938	chr6	31930134	A	T	0.14	0.02017	0.03884	3.898e-12	35432	TRUE	reported	textfile	0.00135787	48.1748
11164_7_TENM2_TEN2	TENM2	rs10922098	chr1	196695521	T	C	-0.1554	0.008063	0.40011	8.823e-83	35329	TRUE	reported	textfile	0.0104048	371.436
11164_7_TENM2_TEN2	TENM2	rs1355538	chr3	165787389	G	A	-0.0749	0.008068	0.39847	1.641e-20	35329	TRUE	reported	textfile	0.00243356	86.1802
11164_7_TENM2_TEN2	TENM2	rs9501600	chr6	32009122	T	C	0.1227	0.011464	0.15016	9.846e-27	35431	TRUE	reported	textfile	0.00322279	114.549
11164_7_TENM2_TEN2	TENM2	rs35209896	chr6	32519009	A	C	0.0861	0.013547	0.09263	2.077e-10	35430	TRUE	reported	textfile	0.00113882	40.392
11167_6_MTMR1_MTMR1	MTMR1	rs144704969	chr1	196158214	T	C	0.1068	0.019084	0.04536	2.188e-08	35328	TRUE	reported	textfile	0.000885727	31.3169
11167_6_MTMR1_MTMR1	MTMR1	rs10922098	chr1	196695521	T	C	-0.1949	0.008127	0.40011	4.375e-127	35329	TRUE	reported	textfile	0.0160184	575.094
11167_6_MTMR1_MTMR1	MTMR1	rs1047286	chr19	6713251	A	G	-0.0527	0.009348	0.24066	1.727e-08	35363	TRUE	reported	textfile	0.000897934	31.7804
11167_6_MTMR1_MTMR1	MTMR1	rs12478841	chr2	27588855	G	A	0.0559	0.009634	0.21569	6.544e-09	35364	TRUE	reported	textfile	0.000951121	33.6656
11167_6_MTMR1_MTMR1	MTMR1	rs1707652	chr3	165761011	T	C	0.0945	0.008623	0.3102	6.036e-28	35330	TRUE	reported	textfile	0.00338789	120.094
11167_6_MTMR1_MTMR1	MTMR1	rs1265941	chr6	31904575	C	A	0.1262	0.015366	0.07271	2.154e-16	35432	TRUE	reported	textfile	0.0019001	67.4485
11167_6_MTMR1_MTMR1	MTMR1	rs550671	chr6	31976816	T	C	0.1401	0.011474	0.14045	2.73e-34	35431	TRUE	reported	textfile	0.00419025	149.081
11167_6_MTMR1_MTMR1	MTMR1	rs9276606	chr6	32768918	T	A	0.0488	0.008895	0.28354	4.104e-08	35429	TRUE	reported	textfile	0.000848829	30.097
11168_3_MEGF10_MEG10	MEGF10	rs10922098	chr1	196695521	T	C	-0.1508	0.007967	0.40011	6.845e-80	35329	TRUE	reported	textfile	0.0100392	358.252
11168_3_MEGF10_MEG10	MEGF10	rs1355538	chr3	165787389	G	A	-0.0646	0.007986	0.39847	6.017e-16	35329	TRUE	reported	textfile	0.00184872	65.4307
11168_3_MEGF10_MEG10	MEGF10	rs9267139	chr6	31471721	A	G	0.0698	0.012497	0.10872	2.332e-08	35430	TRUE	reported	textfile	0.000879723	31.1943
11168_3_MEGF10_MEG10	MEGF10	rs9501393	chr6	32007072	GGAG	CGAG	0.1035	0.010481	0.1548	5.349e-23	35431	TRUE	reported	textfile	0.00274472	97.5104
11168_3_MEGF10_MEG10	MEGF10	rs7774739	chr6	32041524	G	A	0.0865	0.010919	0.17585	2.338e-15	35428	TRUE	reported	textfile	0.00176828	62.7541
11168_3_MEGF10_MEG10	MEGF10	rs9271683	chr6	32625173	T	C	0.0658	0.00874	0.27332	5.118e-14	35430	TRUE	reported	textfile	0.00159722	56.6767
11173_29_MILR1_MILR1	MILR1	rs10922098	chr1	196695521	T	C	-0.0677	0.00809	0.40011	5.827e-17	35329	TRUE	reported	textfile	0.00197829	70.0254
11173_29_MILR1_MILR1	MILR1	rs1926446	chr13	46055860	A	C	-0.069	0.009285	0.24321	1.075e-13	35352	TRUE	reported	textfile	0.00155971	55.2217
11173_29_MILR1_MILR1	MILR1	rs1555405	chr14	100710432	A	G	-0.0497	0.008644	0.30381	8.944e-09	35371	TRUE	reported	textfile	0.000933749	33.0566
11173_29_MILR1_MILR1	MILR1	rs697356	chr3	165718150	C	G	0.0472	0.00821	0.36502	8.983e-09	35329	TRUE	reported	textfile	0.000934674	33.0501
11173_29_MILR1_MILR1	MILR1	rs2057681	chr7	95308945	G	A	0.077	0.008796	0.28541	2.059e-18	35340	TRUE	reported	textfile	0.00216373	76.6278
11174_8_THSD7A_THS7A	THSD7A	rs2808466	chr1	207100406	C	T	0.2134	0.012615	0.11154	3.431e-64	35360	TRUE	reported	textfile	0.00802789	286.147
11174_8_THSD7A_THS7A	THSD7A	rs45574833	chr1	207126725	A	G	-0.3164	0.036779	0.01255	7.78e-18	35360	TRUE	reported	textfile	0.00208859	74.0029
11174_8_THSD7A_THS7A	THSD7A	rs28593765	chr14	105893760	A	G	0.0862	0.014207	0.099	1.298e-09	34957	TRUE	reported	textfile	0.00105201	36.8116
11174_8_THSD7A_THS7A	THSD7A	rs1260326	chr2	27508073	C	T	-0.0489	0.008394	0.34132	5.701e-09	35364	TRUE	reported	textfile	0.000958742	33.9356
11174_8_THSD7A_THS7A	THSD7A	rs71552082	chr6	31788511	CAAAA	CAAA	0.0619	0.010183	0.19179	1.209e-09	35430	TRUE	reported	textfile	0.00104185	36.9492
11174_8_THSD7A_THS7A	THSD7A	rs79327907	chr6	32487800	T	A	0.0546	0.008558	0.41743	1.771e-10	35418	TRUE	reported	textfile	0.00114794	40.702
11174_8_THSD7A_THS7A	THSD7A	rs9273429	chr6	32659679	A	G	0.0772	0.008001	0.4381	4.973e-22	35430	TRUE	reported	textfile	0.00262081	93.094
11177_16_KRT5_K2C5	KRT5	rs10506306	chr12	52357876	C	G	-0.0585	0.010687	0.16797	4.407e-08	35363	TRUE	reported	textfile	0.00084661	29.9623
11177_16_KRT5_K2C5	KRT5	rs641621	chr12	52519122	T	G	-0.1558	0.009418	0.2322	1.808e-61	35363	TRUE	reported	textfile	0.00767928	273.648
11177_16_KRT5_K2C5	KRT5	rs113543611	chr1	150603278	T	C	0.1961	0.018864	0.04681	2.601e-25	35349	TRUE	reported	textfile	0.00304779	108.06
11177_16_KRT5_K2C5	KRT5	rs139214344	chr1	150899121	TAAA	TAAATAAATAAACAAA	0.0484	0.008324	0.36745	6.081e-09	35354	TRUE	reported	textfile	0.000955373	33.8066
11177_16_KRT5_K2C5	KRT5	rs10922094	chr1	196692375	CATTA	GATTA	-0.0634	0.008172	0.40155	8.634e-15	35330	TRUE	reported	textfile	0.00170074	60.1862
11177_16_KRT5_K2C5	KRT5	rs17580	chr14	94380925	A	T	0.2339	0.022502	0.03316	2.621e-25	35363	TRUE	reported	textfile	0.0030461	108.042
11177_16_KRT5_K2C5	KRT5	rs118132312	chr17	39694762	G	A	-0.1272	0.019638	0.0434	9.344e-11	35370	TRUE	reported	textfile	0.00118476	41.9522
11177_16_KRT5_K2C5	KRT5	rs58539907	chr17	40101687	C	T	-0.179	0.024186	0.02867	1.351e-13	35365	TRUE	reported	textfile	0.00154644	54.7713
11177_16_KRT5_K2C5	KRT5	rs186618212	chr17	40237602	T	C	-0.2037	0.024031	0.02757	2.321e-17	35370	TRUE	reported	textfile	0.00202732	71.8479
11177_16_KRT5_K2C5	KRT5	rs117484558	chr17	41586669	A	G	-0.2842	0.022787	0.0311	1.061e-35	35375	TRUE	reported	textfile	0.00437796	155.543
11177_16_KRT5_K2C5	KRT5	rs138065021	chr17	42054597	TTTC	TC	-0.1938	0.024697	0.02967	4.256e-15	35377	TRUE	reported	textfile	0.00173757	61.5736
11177_16_KRT5_K2C5	KRT5	rs111494201	chr17	42135981	A	G	-0.1411	0.018015	0.05268	4.79e-15	35374	TRUE	reported	textfile	0.00173121	61.3424
11177_16_KRT5_K2C5	KRT5	rs7240884	chr18	59901461	G	A	0.0754	0.008084	0.43472	1.092e-20	35355	TRUE	reported	textfile	0.00245455	86.9892
11177_16_KRT5_K2C5	KRT5	rs511515	chr6	33573715	GACCCCTGCAAGGGAGCAG	GACCCCTGCAAGGGAACAG	-0.0523	0.008886	0.28575	3.963e-09	35358	TRUE	reported	textfile	0.000978764	34.6391
11178_21_SVEP1_SVEP1	SVEP1	rs145419292	chr9	109679059	T	C	0.5093	0.033656	0.01613	9.888e-52	35359	TRUE	reported	textfile	0.00643456	228.98
11178_21_SVEP1_SVEP1	SVEP1	rs7020788	chr9	110470699	A	G	0.1951	0.008508	0.39454	2.298e-116	35362	TRUE	reported	textfile	0.0146525	525.817
11178_21_SVEP1_SVEP1	SVEP1	rs78742138	chr9	110498428	C	T	0.7642	0.022163	0.03624	1e-200	35358	TRUE	reported	textfile	0.0325316	1188.86
11178_21_SVEP1_SVEP1	SVEP1	rs191541154	chr9	110552023	TCTT	CCTT	-0.2508	0.023329	0.03421	5.902e-27	35358	TRUE	reported	textfile	0.00325805	115.568
11178_21_SVEP1_SVEP1	SVEP1	rs117584091	chr9	110964532	C	A	0.2659	0.029954	0.0202	6.873e-19	35361	TRUE	reported	textfile	0.00222349	78.7957
11178_21_SVEP1_SVEP1	SVEP1	rs115770375	chr1	152840427	G	C	0.1877	0.03095	0.01782	1.322e-09	35351	TRUE	reported	textfile	0.00103933	36.7775
11178_21_SVEP1_SVEP1	SVEP1	rs45444697	chr1	155062156	G	C	0.1598	0.009252	0.27705	7.55e-67	35354	TRUE	reported	textfile	0.00836748	298.303
11178_21_SVEP1_SVEP1	SVEP1	rs200367989	chr1	156674988	TG	T	0.2072	0.028716	0.02026	5.372e-13	35348	TRUE	reported	textfile	0.00147071	52.0603
11178_21_SVEP1_SVEP1	SVEP1	rs147639000	chr1	156908252	A	G	0.66	0.025886	0.0245	2.144e-143	35355	TRUE	reported	textfile	0.0180549	650.03
11178_21_SVEP1_SVEP1	SVEP1	rs2923099	chr11	10347793	A	C	-0.0513	0.008331	0.41083	7.366e-10	35364	TRUE	reported	textfile	0.00107106	37.9154
11178_21_SVEP1_SVEP1	SVEP1	rs7952602	chr11	126363774	C	G	-0.0723	0.013175	0.10953	4.076e-08	35366	TRUE	reported	textfile	0.000850785	30.1128
11178_21_SVEP1_SVEP1	SVEP1	rs879620	chr16	3965728	T	C	0.0484	0.008597	0.35905	1.801e-08	35342	TRUE	reported	textfile	0.000896017	31.6937
11178_21_SVEP1_SVEP1	SVEP1	rs74617664	chr7	103951132	C	T	-0.0919	0.015012	0.08119	9.259e-10	35357	TRUE	reported	textfile	0.00105881	37.4739
11178_21_SVEP1_SVEP1	SVEP1	rs117223414	chr9	108819737	A	G	0.3476	0.040292	0.01125	6.297e-18	35356	TRUE	reported	textfile	0.00210061	74.4213
11178_21_SVEP1_SVEP1	SVEP1	rs151231214	chr9	111629338	T	C	0.1386	0.018793	0.05118	1.641e-13	35361	TRUE	reported	textfile	0.00153583	54.3888
11178_21_SVEP1_SVEP1	SVEP1	rs112639900	chr9	111634841	C	T	0.6182	0.043331	0.01017	3.513e-46	35361	TRUE	reported	textfile	0.00572326	203.534
11178_21_SVEP1_SVEP1	SVEP1	rs75733144	chr9	113661166	G	C	0.2973	0.03087	0.01858	5.925e-22	35353	TRUE	reported	textfile	0.00261669	92.7453
11178_21_SVEP1_SVEP1	SVEP1	rs11244049	chr9	133247701	ATGGCGGGGCTGGGCTGCAGTGGTGGGCTGGGCTGCAGTGG	ATGGTGGGGCTGGGCTGCAGTGGTGGGCTGGGCTGCAGTGG	0.1352	0.018194	0.05682	1.078e-13	35358	TRUE	reported	textfile	0.00155931	55.217
11179_7_TSSK1B_TSSK1	TSSK1B	rs61804164	chr1	161653235	C	G	-0.0614	0.009948	0.18137	6.746e-10	35342	TRUE	reported	textfile	0.00107673	38.0926
11179_7_TSSK1B_TSSK1	TSSK1B	rs13379369	chr14	105863077	G	A	-0.0844	0.011047	0.15348	2.171e-14	34957	TRUE	reported	textfile	0.00166701	58.3675
11179_7_TSSK1B_TSSK1	TSSK1B	rs1830104	chr2	89058053	A	G	-0.0548	0.009505	0.24923	8.155e-09	35338	TRUE	reported	textfile	0.000939738	33.2378
11179_7_TSSK1B_TSSK1	TSSK1B	rs3129880	chr6	32441140	C	T	0.051	0.008332	0.31153	9.306e-10	35430	TRUE	reported	textfile	0.00105636	37.4643
11180_17_SMARCC1_SMRC1	SMARCC1	rs114009540	chr1	196158413	A	G	-0.1215	0.021199	0.03606	9.958e-09	35328	TRUE	reported	textfile	0.000928965	32.8471
11180_17_SMARCC1_SMRC1	SMARCC1	rs10922098	chr1	196695521	T	C	-0.1773	0.007966	0.40011	9.466e-110	35329	TRUE	reported	textfile	0.013828	495.35
11180_17_SMARCC1_SMRC1	SMARCC1	rs2230203	chr19	6710771	T	G	-0.0579	0.009313	0.22859	5.054e-10	35364	TRUE	reported	textfile	0.0010918	38.6503
11180_17_SMARCC1_SMRC1	SMARCC1	rs157592	chr19	44921257	C	A	-0.0591	0.00996	0.19786	2.96e-09	35359	TRUE	reported	textfile	0.000994773	35.2072
11180_17_SMARCC1_SMRC1	SMARCC1	rs2686395	chr3	165767231	C	T	-0.087	0.008445	0.3101	6.902e-25	35330	TRUE	reported	textfile	0.00299497	106.124
11180_17_SMARCC1_SMRC1	SMARCC1	rs9267139	chr6	31471721	A	G	0.0707	0.012497	0.10872	1.537e-08	35430	TRUE	reported	textfile	0.000902535	32.0039
11180_17_SMARCC1_SMRC1	SMARCC1	rs9501393	chr6	32007072	GGAG	CGAG	0.0997	0.010487	0.1548	1.957e-21	35431	TRUE	reported	textfile	0.00254447	90.3781
11180_17_SMARCC1_SMRC1	SMARCC1	rs7774739	chr6	32041524	G	A	0.0862	0.010931	0.17585	3.125e-15	35428	TRUE	reported	textfile	0.00175221	62.1828
11180_17_SMARCC1_SMRC1	SMARCC1	rs9271683	chr6	32625173	T	C	0.0551	0.008744	0.27332	2.953e-10	35430	TRUE	reported	textfile	0.0011195	39.7062
11185_145_GCH1_GCH1	GCH1	rs10922098	chr1	196695521	T	C	-0.1647	0.008043	0.40011	3.44e-93	35329	TRUE	reported	textfile	0.0117299	419.302
11185_145_GCH1_GCH1	GCH1	rs2686395	chr3	165767231	C	T	-0.077	0.008526	0.3101	1.704e-19	35330	TRUE	reported	textfile	0.00230327	81.5579
11185_145_GCH1_GCH1	GCH1	rs9501600	chr6	32009122	T	C	0.1237	0.011449	0.15016	3.289e-27	35431	TRUE	reported	textfile	0.00328392	116.729
11185_145_GCH1_GCH1	GCH1	rs35209896	chr6	32519009	A	C	0.0857	0.013518	0.09263	2.304e-10	35430	TRUE	reported	textfile	0.00113311	40.1895
11187_11_CLEC12A_CL12A	CLEC12A	rs34735582	chr12	9902233	ATTTTTT	ATTTTT	0.4582	0.014135	0.09699	1e-200	35375	TRUE	reported	textfile	0.0288476	1050.74
11187_11_CLEC12A_CL12A	CLEC12A	rs486890	chr12	9917748	G	A	0.3486	0.004809	0.40311	1e-200	35376	TRUE	reported	textfile	0.129328	5254.37
11187_11_CLEC12A_CL12A	CLEC12A	rs80338457	chr12	10000614	G	A	-0.5953	0.02257	0.03561	2.602e-153	35378	TRUE	reported	textfile	0.0192849	695.639
11187_11_CLEC12A_CL12A	CLEC12A	rs7132536	chr12	10068722	G	C	0.2386	0.009283	0.27546	1.063e-145	35378	TRUE	reported	textfile	0.0183314	660.602
11187_11_CLEC12A_CL12A	CLEC12A	rs113247892	chr12	10234507	T	A	0.2589	0.012592	0.12283	6.215e-94	35379	TRUE	reported	textfile	0.0118078	422.717
11187_11_CLEC12A_CL12A	CLEC12A	rs2244387	chr12	10593786	A	G	0.0903	0.010404	0.20187	3.985e-18	35380	TRUE	reported	textfile	0.00212468	75.3269
11187_11_CLEC12A_CL12A	CLEC12A	rs138092566	chr12	10757225	T	C	0.3419	0.030921	0.01804	2.024e-28	35377	TRUE	reported	textfile	0.00344407	122.255
11187_11_CLEC12A_CL12A	CLEC12A	rs3759253	chr12	10777477	T	G	0.1656	0.0159	0.07461	2.122e-25	35375	TRUE	reported	textfile	0.00305703	108.468
11187_11_CLEC12A_CL12A	CLEC12A	rs71453409	chr12	10933750	C	T	0.5275	0.029426	0.02031	7.377e-72	35382	TRUE	reported	textfile	0.00900064	321.335
11187_11_CLEC12A_CL12A	CLEC12A	rs141864201	chr12	6742143	A	G	-0.1891	0.029236	0.02162	9.931e-11	35380	TRUE	reported	textfile	0.00118107	41.8333
11187_11_CLEC12A_CL12A	CLEC12A	rs145271031	chr12	7468861	T	A	0.2455	0.026297	0.02613	1.002e-20	35379	TRUE	reported	textfile	0.0024574	87.1497
11187_11_CLEC12A_CL12A	CLEC12A	rs7300976	chr12	8281726	C	A	0.0496	0.008846	0.34557	2.058e-08	35367	TRUE	reported	textfile	0.000888148	31.4373
11187_11_CLEC12A_CL12A	CLEC12A	rs12826805	chr12	11298008	A	G	0.2213	0.021781	0.03768	2.981e-24	35367	TRUE	reported	textfile	0.00291034	103.224
11187_11_CLEC12A_CL12A	CLEC12A	rs11888817	chr2	62303845	C	T	0.0521	0.006754	0.32877	1.217e-14	35343	TRUE	reported	textfile	0.00168081	59.5016
11187_11_CLEC12A_CL12A	CLEC12A	rs2470750	chr3	98971748	T	A	-0.0747	0.006408	0.45433	2.127e-31	35322	TRUE	reported	textfile	0.00383251	135.885
11187_11_CLEC12A_CL12A	CLEC12A	rs11920688	chr3	99037090	T	C	0.0464	0.006535	0.3842	1.245e-12	35322	TRUE	reported	textfile	0.00142521	50.4104
11187_11_CLEC12A_CL12A	CLEC12A	rs509227	chr6	10535358	C	A	0.0395	0.006349	0.4996	4.918e-10	35361	TRUE	reported	textfile	0.00109341	38.7043
11187_11_CLEC12A_CL12A	CLEC12A	rs4644106	chr6	31351809	T	C	0.0493	0.007269	0.25981	1.18e-11	35430	TRUE	reported	textfile	0.00129661	45.996
11187_11_CLEC12A_CL12A	CLEC12A	rs4455675	chr6	95635994	C	T	-0.0542	0.009883	0.11738	4.154e-08	35334	TRUE	reported	textfile	0.000850469	30.0744
11192_168_TINAGL1_TINAL	TINAGL1	rs112284033	chr1	31548231	AATG	ATG	0.0971	0.014179	0.0967	7.49e-12	35364	TRUE	reported	textfile	0.00132437	46.8946
11192_168_TINAGL1_TINAL	TINAGL1	rs945214	chr1	31581704	G	A	-0.1075	0.008398	0.45552	1.618e-37	35362	TRUE	reported	textfile	0.00461233	163.848
11192_168_TINAGL1_TINAL	TINAGL1	rs2128699	chr1	21647715	T	C	-0.0555	0.00894	0.32548	5.356e-10	35364	TRUE	reported	textfile	0.00108862	38.5378
11192_168_TINAGL1_TINAL	TINAGL1	rs897471	chr1	21864961	A	G	-0.1165	0.009357	0.27509	1.39e-35	35365	TRUE	reported	textfile	0.00436421	155.008
11192_168_TINAGL1_TINAL	TINAGL1	rs2477664	chr10	17833817	A	T	0.0507	0.008394	0.44816	1.539e-09	35342	TRUE	reported	textfile	0.00103119	36.4799
11192_168_TINAGL1_TINAL	TINAGL1	rs7310615	chr12	111427245	G	C	-0.0581	0.008604	0.37607	1.453e-11	35361	TRUE	reported	textfile	0.00128786	45.596
11192_168_TINAGL1_TINAL	TINAGL1	rs544012	chr13	110226292	G	T	-0.0727	0.009377	0.26724	8.961e-15	35344	TRUE	reported	textfile	0.0016978	60.1058
11192_168_TINAGL1_TINAL	TINAGL1	rs11842143	chr13	110266627	C	G	-0.0639	0.008488	0.39776	5.127e-14	35343	TRUE	reported	textfile	0.001601	56.6717
11192_168_TINAGL1_TINAL	TINAGL1	rs144600577	chr15	101367885	T	C	0.2521	0.029641	0.02061	1.812e-17	35301	TRUE	reported	textfile	0.00204496	72.3328
11192_168_TINAGL1_TINAL	TINAGL1	rs28529205	chr15	101465567	A	C	0.1172	0.012181	0.13582	6.482e-22	35297	TRUE	reported	textfile	0.00261586	92.5688
11192_168_TINAGL1_TINAL	TINAGL1	rs895394	chr15	101529541	T	C	-0.0664	0.008503	0.40743	5.743e-15	35292	TRUE	reported	textfile	0.00172491	60.9772
11192_168_TINAGL1_TINAL	TINAGL1	rs3032928	chr17	28352536	CCTTTTTTTTTTTTTTTTTT	CCTTTTTTTTTTTTTTT	0.0496	0.00838	0.44972	3.244e-09	35349	TRUE	reported	textfile	0.000990075	35.0309
11192_168_TINAGL1_TINAL	TINAGL1	rs2277998	chr19	7766742	A	G	-0.054	0.009219	0.28867	4.703e-09	35365	TRUE	reported	textfile	0.000969226	34.308
11192_168_TINAGL1_TINAL	TINAGL1	rs1260326	chr2	27508073	C	T	0.0755	0.008822	0.34132	1.148e-17	35364	TRUE	reported	textfile	0.00206681	73.2378
11192_168_TINAGL1_TINAL	TINAGL1	rs6061230	chr20	62371133	T	A	-0.0829	0.008888	0.33635	1.089e-20	35327	TRUE	reported	textfile	0.00245655	86.9914
11192_168_TINAGL1_TINAL	TINAGL1	rs13088856	chr3	159837169	G	T	0.0571	0.009081	0.30115	3.217e-10	35329	TRUE	reported	textfile	0.00111786	39.5349
11192_168_TINAGL1_TINAL	TINAGL1	rs2523535	chr6	31368473	G	A	-0.0482	0.008686	0.36388	2.875e-08	35431	TRUE	reported	textfile	0.000868348	30.7914
11196_31_COL6A3_Collagen_alpha_3_VI_	COL6A3	rs11677932	chr2	237315312	A	G	-0.0691	0.008988	0.29364	1.498e-14	35365	TRUE	reported	textfile	0.00166852	59.1024
11196_31_COL6A3_Collagen_alpha_3_VI_	COL6A3	rs200150873	chr2	237391512	TTGTTTGTTTGTTTGTTTGTTTGT	TTGTTTGTTTGTTTGTTTGTTTGTTTGTTTGT	0.0523	0.009251	0.28087	1.571e-08	35344	TRUE	reported	textfile	0.000903478	31.9596
11196_31_COL6A3_Collagen_alpha_3_VI_	COL6A3	rs10922094	chr1	196692375	CATTA	GATTA	-0.0776	0.008373	0.40155	1.893e-20	35330	TRUE	reported	textfile	0.00242529	85.8888
11196_31_COL6A3_Collagen_alpha_3_VI_	COL6A3	rs12945299	chr17	7176748	ACGCT	ACACT	0.0599	0.010041	0.21475	2.44e-09	35361	TRUE	reported	textfile	0.0010054	35.5857
11196_31_COL6A3_Collagen_alpha_3_VI_	COL6A3	rs3088026	chr21	46129699	T	C	-0.0811	0.01419	0.09272	1.095e-08	34726	TRUE	reported	textfile	0.000939753	32.6627
11198_37_CREB3L1_CR3L1	CREB3L1	rs10922098	chr1	196695521	T	C	-0.1035	0.007984	0.40011	1.992e-38	35329	TRUE	reported	textfile	0.00473421	168.041
11198_37_CREB3L1_CR3L1	CREB3L1	rs1355538	chr3	165787389	G	A	-0.057	0.007986	0.39847	9.534e-13	35329	TRUE	reported	textfile	0.00143991	50.9409
11198_37_CREB3L1_CR3L1	CREB3L1	rs9501393	chr6	32007072	GGAG	CGAG	0.068	0.010494	0.1548	9.165e-11	35431	TRUE	reported	textfile	0.00118369	41.9866
11198_37_CREB3L1_CR3L1	CREB3L1	rs7774739	chr6	32041524	G	A	0.0674	0.010921	0.17585	6.772e-10	35428	TRUE	reported	textfile	0.00107394	38.0864
11198_37_CREB3L1_CR3L1	CREB3L1	rs67399078	chr6	32642504	TGGGGG	CTGGGG	0.0448	0.008006	0.39943	2.194e-08	35430	TRUE	reported	textfile	0.000883019	31.3112
11201_19_PUS1_TRUA	PUS1	rs10922098	chr1	196695521	T	C	-0.072	0.008024	0.40011	2.873e-19	35329	TRUE	reported	textfile	0.00227386	80.5116
11201_19_PUS1_TRUA	PUS1	rs9501393	chr6	32007072	GGAG	CGAG	0.0598	0.010525	0.1548	1.334e-08	35431	TRUE	reported	textfile	0.000910289	32.28
11201_19_PUS1_TRUA	PUS1	rs7774739	chr6	32041524	G	A	0.0603	0.010959	0.17585	3.752e-08	35428	TRUE	reported	textfile	0.000853837	30.2739
11202_70_TBX5_TBX5	TBX5	rs10922094	chr1	196692375	CATTA	GATTA	-0.0997	0.008026	0.40155	1.987e-35	35330	TRUE	reported	textfile	0.00434866	154.301
11202_70_TBX5_TBX5	TBX5	rs7137828	chr12	111494996	T	C	-0.0449	0.008118	0.38049	3.188e-08	35362	TRUE	reported	textfile	0.000864335	30.5893
11202_70_TBX5_TBX5	TBX5	rs697357	chr3	165718484	G	A	0.0504	0.008053	0.38884	3.886e-10	35330	TRUE	reported	textfile	0.00110744	39.1671
11202_70_TBX5_TBX5	TBX5	rs6457457	chr6	31910331	T	C	0.0926	0.015922	0.06527	6.033e-09	35432	TRUE	reported	textfile	0.000953711	33.8222
11202_70_TBX5_TBX5	TBX5	rs9501393	chr6	32007072	GGAG	CGAG	0.0684	0.010534	0.1548	8.396e-11	35431	TRUE	reported	textfile	0.00118857	42.16
11205_10_ITGB7_Integrin_beta_7	ITGB7	rs12878578	chr14	24576383	G	A	-0.0891	0.011637	0.1296	1.913e-14	35368	TRUE	reported	textfile	0.00165479	58.6204
11205_10_ITGB7_Integrin_beta_7	ITGB7	rs78912960	chr6	32538131	A	G	0.0429	0.007604	0.35255	1.681e-08	35418	TRUE	reported	textfile	0.000897876	31.8277
11205_10_ITGB7_Integrin_beta_7	ITGB7	rs2275132	chr9	131036211	G	A	0.0582	0.010664	0.15999	4.829e-08	35361	TRUE	reported	textfile	0.000841619	29.7839
11207_3_MSR1_Macrophage_scavenger_receptor	MSR1	rs572515	chr1	196677131	G	A	-0.1145	0.00812	0.3973	3.755e-45	35329	TRUE	reported	textfile	0.00559668	198.827
11207_3_MSR1_Macrophage_scavenger_receptor	MSR1	rs2304200	chr19	15469847	A	G	-0.2607	0.012768	0.10855	1.134e-92	35370	TRUE	reported	textfile	0.0116496	416.881
11207_3_MSR1_Macrophage_scavenger_receptor	MSR1	rs1707652	chr3	165761011	T	C	0.0583	0.008578	0.3102	1.073e-11	35330	TRUE	reported	textfile	0.00130573	46.1892
11207_3_MSR1_Macrophage_scavenger_receptor	MSR1	rs415620	chr6	32041502	C	T	0.0739	0.011328	0.16036	6.865e-11	35427	TRUE	reported	textfile	0.00119985	42.5557
11207_3_MSR1_Macrophage_scavenger_receptor	MSR1	rs4713498	chr6	32043539	T	G	0.1212	0.016366	0.06413	1.304e-13	35432	TRUE	reported	textfile	0.00154544	54.8398
11208_15_NAGPA_NAGPA	NAGPA	rs72766568	chr16	4339829	A	C	-0.1765	0.027342	0.02574	1.081e-10	35349	TRUE	reported	textfile	0.00117744	41.6682
11208_15_NAGPA_NAGPA	NAGPA	rs117959699	chr16	4970842	C	G	0.1877	0.010966	0.18092	1.129e-65	35354	TRUE	reported	textfile	0.00821882	292.959
11208_15_NAGPA_NAGPA	NAGPA	rs35416418	chr16	4982673	C	G	-0.4451	0.013419	0.10768	1e-200	35357	TRUE	reported	textfile	0.0301781	1100.15
11208_15_NAGPA_NAGPA	NAGPA	rs112366035	chr16	5260975	A	C	-0.2477	0.032676	0.016	3.441e-14	35356	TRUE	reported	textfile	0.00162265	57.4605
11208_15_NAGPA_NAGPA	NAGPA	rs7196133	chr16	5358059	A	G	-0.0767	0.008586	0.44861	4.159e-19	35355	TRUE	reported	textfile	0.00225205	79.7966
11208_15_NAGPA_NAGPA	NAGPA	rs77294552	chr16	5370128	C	G	-0.2109	0.018333	0.05821	1.262e-30	35354	TRUE	reported	textfile	0.00372928	132.331
11208_15_NAGPA_NAGPA	NAGPA	rs75520381	chr16	5737709	G	A	-0.1175	0.017457	0.06287	1.687e-11	35371	TRUE	reported	textfile	0.00127918	45.3014
11208_15_NAGPA_NAGPA	NAGPA	rs118096022	chr16	5776506	A	G	-0.1854	0.025736	0.02766	5.854e-13	35371	TRUE	reported	textfile	0.00146505	51.8935
11208_15_NAGPA_NAGPA	NAGPA	rs547187	chr10	17846717	T	C	-0.0482	0.008387	0.43578	9.077e-09	35342	TRUE	reported	textfile	0.00093365	33.026
11208_15_NAGPA_NAGPA	NAGPA	rs12280645	chr11	126393990	G	A	0.0499	0.00877	0.33798	1.27e-08	35365	TRUE	reported	textfile	0.000914599	32.3726
11208_15_NAGPA_NAGPA	NAGPA	rs55714927	chr17	7176997	T	C	0.0688	0.010242	0.21166	1.849e-11	35361	TRUE	reported	textfile	0.00127447	45.1214
11208_15_NAGPA_NAGPA	NAGPA	rs635634	chr9	133279427	C	T	0.12	0.01237	0.12995	2.98e-22	35362	TRUE	reported	textfile	0.00265419	94.1019
11211_7_TBCE_TBCE	TBCE	rs34099250	chr1	235056162	G	A	-0.0554	0.008512	0.34948	7.604e-11	35349	TRUE	reported	textfile	0.0011969	42.3576
11211_7_TBCE_TBCE	TBCE	rs903347	chr1	235423298	T	C	-0.1006	0.008345	0.38663	1.813e-33	35356	TRUE	reported	textfile	0.00409354	145.318
11211_7_TBCE_TBCE	TBCE	rs4980320	chr11	198986	C	T	0.0528	0.008148	0.46986	9.171e-11	35343	TRUE	reported	textfile	0.00118672	41.9896
11211_7_TBCE_TBCE	TBCE	rs10876550	chr12	54318524	A	G	0.0508	0.008228	0.43699	6.66e-10	35365	TRUE	reported	textfile	0.00107671	38.1166
11211_7_TBCE_TBCE	TBCE	rs1109867	chr2	219218731	T	G	0.0877	0.013351	0.10541	5.076e-11	35359	TRUE	reported	textfile	0.00121883	43.1466
11211_7_TBCE_TBCE	TBCE	rs1354034	chr3	56815721	C	T	0.0703	0.00837	0.38119	4.493e-17	35347	TRUE	reported	textfile	0.00199178	70.54
11212_7_TXNDC5_TXND5	TXNDC5	rs1043784	chr6	7881698	C	T	-0.1949	0.013075	0.10918	3.001e-50	35364	TRUE	reported	textfile	0.00624394	222.186
11212_7_TXNDC5_TXND5	TXNDC5	rs149742777	chr6	7909587	A	T	0.5369	0.032627	0.01536	7.611e-61	35364	TRUE	reported	textfile	0.00759903	270.775
11212_7_TXNDC5_TXND5	TXNDC5	rs149679123	chr6	7946842	C	T	0.2454	0.023765	0.03132	5.373e-25	35364	TRUE	reported	textfile	0.00300611	106.623
11212_7_TXNDC5_TXND5	TXNDC5	rs13209436	chr6	8133259	T	C	0.2466	0.033498	0.0146	1.816e-13	35365	TRUE	reported	textfile	0.00153006	54.1906
11212_7_TXNDC5_TXND5	TXNDC5	rs7903703	chr10	28646219	TC	TT	-0.0512	0.009126	0.27928	2.016e-08	35342	TRUE	reported	textfile	0.000889818	31.4742
11212_7_TXNDC5_TXND5	TXNDC5	rs8078222	chr17	7530922	C	T	-0.0719	0.011276	0.1587	1.814e-10	35365	TRUE	reported	textfile	0.00114835	40.6559
11212_7_TXNDC5_TXND5	TXNDC5	rs56238200	chr17	82398802	A	G	0.1296	0.008598	0.35087	2.453e-51	35009	TRUE	reported	textfile	0.00644801	227.191
11212_7_TXNDC5_TXND5	TXNDC5	rs112483799	chr6	8941812	G	A	0.223	0.027034	0.02332	1.601e-16	35366	TRUE	reported	textfile	0.0019203	68.04
11212_7_TXNDC5_TXND5	TXNDC5	rs115447463	chr6	10804039	A	T	0.1503	0.026338	0.0243	1.152e-08	35366	TRUE	reported	textfile	0.000919955	32.5633
11212_7_TXNDC5_TXND5	TXNDC5	rs6796	chr7	6462736	C	T	0.0557	0.009576	0.23682	6.013e-09	35355	TRUE	reported	textfile	0.00095604	33.8312
11212_7_TXNDC5_TXND5	TXNDC5	rs78740585	chr7	151247216	ACTG	GCTG	0.0918	0.011432	0.14948	9.73e-16	35365	TRUE	reported	textfile	0.00182002	64.4787
11214_40_DNAJB9_DNJB9	DNAJB9	rs147800199	chr7	108229176	C	T	-0.2242	0.030878	0.01737	3.845e-13	35358	TRUE	reported	textfile	0.00148881	52.7167
11214_40_DNAJB9_DNJB9	DNAJB9	rs661126	chr1	93213411	GTTTTTTTTTTTC	TTTTTTTTTTTTC	0.0457	0.008381	0.39729	4.962e-08	35344	TRUE	reported	textfile	0.000840543	29.7315
11214_40_DNAJB9_DNJB9	DNAJB9	rs17580	chr14	94380925	A	T	0.1396	0.023086	0.03316	1.475e-09	35363	TRUE	reported	textfile	0.00103294	36.5636
11214_40_DNAJB9_DNJB9	DNAJB9	rs112963922	chr14	94411531	T	C	0.3596	0.038447	0.01119	8.513e-21	35362	TRUE	reported	textfile	0.00246777	87.4762
11214_40_DNAJB9_DNJB9	DNAJB9	rs34095861	chr15	44230718	TTTG	TG	0.1262	0.022343	0.03495	1.621e-08	35346	TRUE	reported	textfile	0.000901786	31.9015
11214_40_DNAJB9_DNJB9	DNAJB9	rs28487964	chr15	44492177	A	T	0.1279	0.021547	0.03706	2.925e-09	35354	TRUE	reported	textfile	0.000995626	35.2325
11214_40_DNAJB9_DNJB9	DNAJB9	rs4788808	chr16	71581710	T	C	0.0661	0.008283	0.42851	1.459e-15	35367	TRUE	reported	textfile	0.00179741	63.68
11214_40_DNAJB9_DNJB9	DNAJB9	rs9302635	chr16	72110275	C	T	-0.1189	0.010176	0.19843	1.524e-31	35366	TRUE	reported	textfile	0.00384548	136.516
11214_40_DNAJB9_DNJB9	DNAJB9	rs8178824	chr17	66228657	T	C	0.6134	0.039522	0.01066	2.526e-54	35360	TRUE	reported	textfile	0.00676626	240.871
11214_40_DNAJB9_DNJB9	DNAJB9	rs111481700	chr17	66690649	A	G	0.1328	0.023815	0.03073	2.457e-08	35360	TRUE	reported	textfile	0.00087862	31.0936
11214_40_DNAJB9_DNJB9	DNAJB9	rs72613567	chr4	87310240	TA	T	0.0607	0.009004	0.29348	1.566e-11	35355	TRUE	reported	textfile	0.0012838	45.4446
11214_40_DNAJB9_DNJB9	DNAJB9	rs3130955	chr6	31086734	A	C	0.0627	0.008825	0.31795	1.205e-12	35430	TRUE	reported	textfile	0.00142271	50.4756
11214_40_DNAJB9_DNJB9	DNAJB9	rs73394251	chr6	31379831	A	G	0.0828	0.013663	0.09882	1.359e-09	35431	TRUE	reported	textfile	0.00103546	36.7235
11214_40_DNAJB9_DNJB9	DNAJB9	rs188302747	chr6	32265199	G	C	0.1577	0.022339	0.0349	1.674e-12	35430	TRUE	reported	textfile	0.00140461	49.8324
11215_6_CDH15_CAD15	CDH15	rs2281721	chr1	230161390	T	C	-0.0826	0.008418	0.36803	9.962e-23	35349	TRUE	reported	textfile	0.00271634	96.2759
11215_6_CDH15_CAD15	CDH15	rs7302925	chr12	56467674	G	A	0.0638	0.011149	0.15474	1.051e-08	35360	TRUE	reported	textfile	0.000925242	32.745
11215_6_CDH15_CAD15	CDH15	rs16959006	chr17	66247846	G	C	0.1925	0.018603	0.05129	4.273e-25	35359	TRUE	reported	textfile	0.00301913	107.071
11215_6_CDH15_CAD15	CDH15	rs73069835	chr3	40848996	T	C	-0.2249	0.035304	0.01215	1.885e-10	35337	TRUE	reported	textfile	0.0011471	40.5795
11215_6_CDH15_CAD15	CDH15	rs115881877	chr3	43891240	T	C	-0.2449	0.029257	0.01887	5.735e-17	35347	TRUE	reported	textfile	0.00197836	70.0638
11215_6_CDH15_CAD15	CDH15	rs114704096	chr3	46916919	T	C	-0.2179	0.023966	0.02973	9.72e-20	35332	TRUE	reported	textfile	0.00233421	82.6606
11215_6_CDH15_CAD15	CDH15	rs113567935	chr3	51737171	C	T	-0.2968	0.028661	0.02079	3.95e-25	35326	TRUE	reported	textfile	0.00302646	107.231
11215_6_CDH15_CAD15	CDH15	rs75097760	chr3	52780627	T	C	-0.5074	0.032422	0.0166	3.334e-55	35345	TRUE	reported	textfile	0.00688168	244.904
11215_6_CDH15_CAD15	CDH15	rs11716402	chr3	52879923	T	C	0.1606	0.027652	0.02187	6.325e-09	35342	TRUE	reported	textfile	0.000953526	33.7298
11215_6_CDH15_CAD15	CDH15	rs116347702	chr3	53024443	C	A	-0.2964	0.022729	0.03344	7.206e-39	35340	TRUE	reported	textfile	0.00478899	170.048
11215_6_CDH15_CAD15	CDH15	rs79020595	chr3	53612967	A	G	-0.2059	0.028581	0.02087	5.84e-13	35341	TRUE	reported	textfile	0.00146636	51.8959
11215_6_CDH15_CAD15	CDH15	rs147408433	chr3	55133006	T	C	-0.1832	0.029598	0.01879	6.028e-10	35343	TRUE	reported	textfile	0.00108281	38.3091
11215_6_CDH15_CAD15	CDH15	rs116749582	chr3	55895022	T	C	-0.3185	0.037512	0.01257	2.054e-17	35334	TRUE	reported	textfile	0.00203611	72.0865
11215_6_CDH15_CAD15	CDH15	rs71640035	chr4	186239907	GAGTTATAGGT	TAGTTATAGGT	-0.0523	0.008629	0.45944	1.354e-09	35383	TRUE	reported	textfile	0.00103714	36.7331
11215_6_CDH15_CAD15	CDH15	rs75077631	chr5	177413081	AAGC	AAG	-0.1059	0.009132	0.27256	4.274e-31	35352	TRUE	reported	textfile	0.00378963	134.473
11218_84_TPMT_TPMT	TPMT	rs9332701	chr1	169515529	G	A	0.3568	0.015367	0.07189	2.964e-119	35355	TRUE	reported	textfile	0.0150193	539.072
11218_84_TPMT_TPMT	TPMT	rs10822155	chr10	63311455	A	C	0.0656	0.008088	0.43479	5.044e-16	35342	TRUE	reported	textfile	0.00185792	65.7811
11218_84_TPMT_TPMT	TPMT	rs964184	chr11	116778201	C	G	-0.1174	0.012153	0.12321	4.456e-22	35368	TRUE	reported	textfile	0.00263157	93.3135
11218_84_TPMT_TPMT	TPMT	rs261290	chr15	58386521	C	T	-0.047	0.008361	0.36352	1.898e-08	35355	TRUE	reported	textfile	0.000892977	31.5976
11218_84_TPMT_TPMT	TPMT	rs3816117	chr16	56962246	C	T	-0.067	0.008033	0.49421	7.408e-17	35360	TRUE	reported	textfile	0.00196349	69.5616
11218_84_TPMT_TPMT	TPMT	rs775824	chr19	55050202	C	T	0.0729	0.010843	0.16338	1.781e-11	35372	TRUE	reported	textfile	0.00127627	45.1993
11218_84_TPMT_TPMT	TPMT	rs12995461	chr2	27555300	C	A	0.0605	0.009676	0.21643	4.036e-10	35364	TRUE	reported	textfile	0.00110428	39.0926
11218_84_TPMT_TPMT	TPMT	rs1355538	chr3	165787389	G	A	-0.0816	0.008184	0.39847	2.041e-23	35329	TRUE	reported	textfile	0.00280606	99.4087
11218_84_TPMT_TPMT	TPMT	rs28374650	chr6	32655590	T	C	0.0498	0.008725	0.29732	1.146e-08	35430	TRUE	reported	textfile	0.000918666	32.5764
11218_84_TPMT_TPMT	TPMT	rs10096633	chr8	19973410	T	C	-0.0855	0.013359	0.09986	1.552e-10	35359	TRUE	reported	textfile	0.00115713	40.96
11218_84_TPMT_TPMT	TPMT	rs6993770	chr8	105569300	T	A	-0.0778	0.009649	0.22448	7.453e-16	35356	TRUE	reported	textfile	0.00183541	65.0085
11219_95_FGFBP3_FGFP3	FGFBP3	rs11186737	chr10	91906592	T	C	-0.2914	0.009057	0.26326	1e-200	35366	TRUE	reported	textfile	0.0284377	1035.11
11219_95_FGFBP3_FGFP3	FGFBP3	rs2209972	chr10	92419271	T	C	0.0685	0.008603	0.32527	1.691e-15	35364	TRUE	reported	textfile	0.00178954	63.3953
11219_95_FGFBP3_FGFP3	FGFBP3	rs599839	chr1	109279544	A	G	0.0747	0.009894	0.20777	4.36e-14	35335	TRUE	reported	textfile	0.00161062	56.9997
11219_95_FGFBP3_FGFP3	FGFBP3	rs35769183	chr10	93328017	A	G	-0.0548	0.008579	0.33656	1.684e-10	35366	TRUE	reported	textfile	0.00115239	40.8003
11219_95_FGFBP3_FGFP3	FGFBP3	rs3758538	chr10	93602293	G	T	0.064	0.01166	0.1384	4.045e-08	35361	TRUE	reported	textfile	0.000851272	30.1258
11219_95_FGFBP3_FGFP3	FGFBP3	rs11190377	chr10	100039544	C	T	-0.099	0.008309	0.37635	9.882e-33	35359	TRUE	reported	textfile	0.00399883	141.954
11219_95_FGFBP3_FGFP3	FGFBP3	rs61269268	chr14	91775008	C	A	-0.0609	0.009951	0.20448	9.368e-10	35351	TRUE	reported	textfile	0.00105837	37.4521
11219_95_FGFBP3_FGFP3	FGFBP3	rs77542162	chr17	69085137	G	A	0.1662	0.025238	0.025	4.541e-11	35362	TRUE	reported	textfile	0.00122485	43.3638
11219_95_FGFBP3_FGFP3	FGFBP3	rs13077145	chr3	194343637	C	G	-0.0563	0.009131	0.26454	7.017e-10	35292	TRUE	reported	textfile	0.00107606	38.015
11219_95_FGFBP3_FGFP3	FGFBP3	rs12640189	chr4	6891454	T	C	0.0595	0.010363	0.18646	9.376e-09	35363	TRUE	reported	textfile	0.000931342	32.9639
11223_1_TMEM154_TM154	TMEM154	rs1591734	chr1	169302664	T	C	-0.0803	0.011841	0.1303	1.191e-11	35355	TRUE	reported	textfile	0.00129909	45.9864
11223_1_TMEM154_TM154	TMEM154	rs9332701	chr1	169515529	G	A	-0.1696	0.01518	0.07189	5.574e-29	35355	TRUE	reported	textfile	0.00351825	124.82
11223_1_TMEM154_TM154	TMEM154	rs2239853	chr1	169556528	C	T	-0.0831	0.007981	0.44202	2.17e-25	35344	TRUE	reported	textfile	0.00305803	108.408
11223_1_TMEM154_TM154	TMEM154	rs78334957	chr10	19819940	C	T	0.0657	0.011523	0.13736	1.187e-08	35349	TRUE	reported	textfile	0.000918805	32.5069
11223_1_TMEM154_TM154	TMEM154	rs927826	chr10	19931917	T	G	0.0914	0.008655	0.29793	4.575e-26	35352	TRUE	reported	textfile	0.00314468	111.515
11223_1_TMEM154_TM154	TMEM154	rs184924341	chr10	20198402	G	T	0.1985	0.035262	0.01192	1.81e-08	35354	TRUE	reported	textfile	0.000895529	31.6871
11223_1_TMEM154_TM154	TMEM154	rs6544941	chr2	46947977	A	G	-0.0465	0.008409	0.33068	3.205e-08	35349	TRUE	reported	textfile	0.0008643	30.5768
11223_1_TMEM154_TM154	TMEM154	rs2276815	chr3	52819731	G	C	-0.0607	0.008921	0.26822	1.014e-11	35342	TRUE	reported	textfile	0.00130825	46.2941
11223_1_TMEM154_TM154	TMEM154	rs3130511	chr6	31209171	T	C	0.0564	0.009442	0.22798	2.321e-09	35430	TRUE	reported	textfile	0.00100606	35.6784
11226_16_UBE3A_UBE3A	UBE3A	rs10922094	chr1	196692375	CATTA	GATTA	-0.0493	0.008246	0.40155	2.249e-09	35330	TRUE	reported	textfile	0.0010107	35.7423
11226_16_UBE3A_UBE3A	UBE3A	rs4980320	chr11	198986	C	T	0.0516	0.008094	0.46986	1.826e-10	35343	TRUE	reported	textfile	0.0011486	40.6395
11226_16_UBE3A_UBE3A	UBE3A	rs1354034	chr3	56815721	C	T	0.0574	0.008301	0.38119	4.684e-12	35347	TRUE	reported	textfile	0.0013509	47.8122
11226_16_UBE3A_UBE3A	UBE3A	rs1355538	chr3	165787389	G	A	-0.0453	0.008224	0.39847	3.627e-08	35329	TRUE	reported	textfile	0.000858077	30.3393
11228_37_RIC3_RIC3	RIC3	rs10922094	chr1	196692375	CATTA	GATTA	-0.1612	0.008091	0.40155	2.6e-88	35330	TRUE	reported	textfile	0.0111104	396.918
11228_37_RIC3_RIC3	RIC3	rs12403425	chr1	197845693	A	C	0.0491	0.008986	0.2662	4.658e-08	35328	TRUE	reported	textfile	0.000844392	29.8542
11228_37_RIC3_RIC3	RIC3	rs704	chr17	28367840	A	G	0.0509	0.007959	0.49189	1.601e-10	35351	TRUE	reported	textfile	0.00115562	40.8972
11228_37_RIC3_RIC3	RIC3	rs1355538	chr3	165787389	G	A	-0.0785	0.008109	0.39847	3.634e-22	35329	TRUE	reported	textfile	0.00264559	93.7087
11228_37_RIC3_RIC3	RIC3	rs941758	chr4	73853224	A	C	-0.0481	0.008735	0.28938	3.664e-08	35339	TRUE	reported	textfile	0.000857309	30.3207
11228_37_RIC3_RIC3	RIC3	rs453821	chr6	31967534	T	C	0.1251	0.011454	0.13894	9.063e-28	35432	TRUE	reported	textfile	0.0033554	119.282
11228_37_RIC3_RIC3	RIC3	rs28471056	chr6	32635749	AGGTGTTCTGTCTCAATCCACTGTGCTCACAGAGTACGT	AGGTGTTCTGTCTCAATCCACTGTGCTCACAGAGTACCT	0.0793	0.01008	0.18962	3.627e-15	35429	TRUE	reported	textfile	0.00174385	61.8872
11229_16_ERN1_ERN1	ERN1	rs10922094	chr1	196692375	CATTA	GATTA	-0.0612	0.008031	0.40155	2.526e-14	35330	TRUE	reported	textfile	0.00164099	58.0683
11229_16_ERN1_ERN1	ERN1	rs507855	chr19	48705244	G	A	-0.0455	0.008189	0.37052	2.757e-08	35368	TRUE	reported	textfile	0.000872111	30.87
11229_16_ERN1_ERN1	ERN1	rs9501393	chr6	32007072	GGAG	CGAG	0.063	0.010529	0.1548	2.185e-09	35431	TRUE	reported	textfile	0.00100945	35.7999
11229_16_ERN1_ERN1	ERN1	rs11244079	chr9	133317691	A	G	0.1019	0.017146	0.05622	2.795e-09	35362	TRUE	reported	textfile	0.00099782	35.3182
11237_49_PCOLCE_PCOC1	PCOLCE	rs7385804	chr7	100638347	A	C	0.1606	0.008553	0.3515	1.18e-78	35357	TRUE	reported	textfile	0.00987346	352.557
11237_49_PCOLCE_PCOC1	PCOLCE	rs150731032	chr7	101414401	TCTCTCTCTCG	TCTCTCG	-0.2103	0.02789	0.02206	4.688e-14	35359	TRUE	reported	textfile	0.0016054	56.8535
11237_49_PCOLCE_PCOC1	PCOLCE	rs13379042	chr14	73783397	C	T	-0.0599	0.009467	0.24178	2.501e-10	35342	TRUE	reported	textfile	0.00113148	40.0317
11237_49_PCOLCE_PCOC1	PCOLCE	rs142931061	chr15	41314802	C	T	-0.1762	0.032265	0.01604	4.734e-08	35355	TRUE	reported	textfile	0.000842813	29.8211
11237_49_PCOLCE_PCOC1	PCOLCE	rs150844304	chr15	43434427	C	A	-0.243	0.024666	0.0276	6.754e-23	35354	TRUE	reported	textfile	0.0027377	97.0489
11237_49_PCOLCE_PCOC1	PCOLCE	rs56139860	chr15	43561347	G	A	-0.0572	0.009907	0.23548	7.746e-09	35353	TRUE	reported	textfile	0.000942046	33.3337
11237_49_PCOLCE_PCOC1	PCOLCE	rs339969	chr15	60591082	A	C	-0.0575	0.008542	0.33988	1.683e-11	35361	TRUE	reported	textfile	0.00127978	45.3098
11237_49_PCOLCE_PCOC1	PCOLCE	rs704	chr17	28367840	A	G	-0.0455	0.008112	0.49189	2.035e-08	35351	TRUE	reported	textfile	0.000889158	31.4588
11237_49_PCOLCE_PCOC1	PCOLCE	rs7671124	chr4	23921257	A	G	-0.0477	0.008582	0.35153	2.725e-08	35347	TRUE	reported	textfile	0.000873228	30.8912
11237_49_PCOLCE_PCOC1	PCOLCE	rs55649657	chr7	21567665	G	C	-0.0728	0.010047	0.20466	4.285e-13	35372	TRUE	reported	textfile	0.00148213	52.5007
11239_49_TMPRSS6_TMPS6	TMPRSS6	rs10922094	chr1	196692375	CATTA	GATTA	-0.0517	0.007603	0.40155	1.046e-11	35330	TRUE	reported	textfile	0.00130707	46.2367
11239_49_TMPRSS6_TMPS6	TMPRSS6	rs111265231	chr17	14360389	T	C	0.1099	0.016185	0.07157	1.119e-11	35346	TRUE	reported	textfile	0.00130276	46.1047
11239_49_TMPRSS6_TMPS6	TMPRSS6	rs147804221	chr17	15132253	T	C	-0.2165	0.027105	0.02403	1.378e-15	35346	TRUE	reported	textfile	0.00180175	63.7958
11239_49_TMPRSS6_TMPS6	TMPRSS6	rs190324353	chr17	15380062	G	T	0.2395	0.037733	0.01217	2.193e-10	35343	TRUE	reported	textfile	0.0011386	40.285
11239_49_TMPRSS6_TMPS6	TMPRSS6	rs201234732	chr17	15636023	A	G	0.3222	0.039906	0.01204	6.801e-16	35348	TRUE	reported	textfile	0.00184081	65.1854
11239_49_TMPRSS6_TMPS6	TMPRSS6	rs11655538	chr17	26991701	T	C	-0.2001	0.016394	0.07101	2.91e-34	35352	TRUE	reported	textfile	0.00419647	148.97
11239_49_TMPRSS6_TMPS6	TMPRSS6	rs140390732	chr17	27292324	A	C	-0.3479	0.036795	0.01316	3.225e-21	35352	TRUE	reported	textfile	0.00252244	89.3937
11239_49_TMPRSS6_TMPS6	TMPRSS6	rs2004584	chr17	27581275	T	C	0.2037	0.011883	0.14725	7.212e-66	35350	TRUE	reported	textfile	0.00824414	293.836
11239_49_TMPRSS6_TMPS6	TMPRSS6	rs4239214	chr17	28000866	A	G	0.4948	0.014013	0.09756	1e-200	35351	TRUE	reported	textfile	0.0340676	1246.73
11239_49_TMPRSS6_TMPS6	TMPRSS6	rs144924964	chr17	28093061	A	G	-0.4301	0.01409	0.09574	1e-200	35351	TRUE	reported	textfile	0.0256813	931.735
11239_49_TMPRSS6_TMPS6	TMPRSS6	rs117451747	chr17	28395871	G	A	0.4604	0.025655	0.02581	5.156e-72	35352	TRUE	reported	textfile	0.00902764	322.034
11239_49_TMPRSS6_TMPS6	TMPRSS6	rs117348742	chr17	28414292	C	T	-0.48	0.037808	0.01221	6.233e-37	35352	TRUE	reported	textfile	0.00453864	161.172
11239_49_TMPRSS6_TMPS6	TMPRSS6	rs16964261	chr17	28416775	C	T	-0.5032	0.019051	0.05153	9.695e-154	35351	TRUE	reported	textfile	0.0193534	697.624
11239_49_TMPRSS6_TMPS6	TMPRSS6	rs142216432	chr17	29539856	A	G	-0.2357	0.029041	0.02132	4.813e-16	35352	TRUE	reported	textfile	0.00185983	65.8675
11239_49_TMPRSS6_TMPS6	TMPRSS6	rs78119120	chr17	30381853	A	G	0.3426	0.035222	0.01409	2.317e-22	35353	TRUE	reported	textfile	0.00266907	94.6067
11239_49_TMPRSS6_TMPS6	TMPRSS6	rs137940962	chr17	31642390	T	C	0.1537	0.020308	0.04516	3.782e-14	35352	TRUE	reported	textfile	0.00161769	57.2781
11239_49_TMPRSS6_TMPS6	TMPRSS6	rs12478841	chr2	27588855	G	A	0.0608	0.008977	0.21569	1.262e-11	35364	TRUE	reported	textfile	0.00129545	45.8691
11239_49_TMPRSS6_TMPS6	TMPRSS6	rs56210800	chr3	124753745	G	C	-0.0708	0.012597	0.09593	1.907e-08	35360	TRUE	reported	textfile	0.000892549	31.5869
11239_49_TMPRSS6_TMPS6	TMPRSS6	rs140431012	chr3	124755083	G	A	-0.071	0.012597	0.09594	1.739e-08	35360	TRUE	reported	textfile	0.000897595	31.7657
11239_49_TMPRSS6_TMPS6	TMPRSS6	rs9501393	chr6	32007072	GGAG	CGAG	0.0549	0.009984	0.1548	3.826e-08	35431	TRUE	reported	textfile	0.000852671	30.2351
11241_8_ASL_ARLY	ASL	rs111439465	chr7	66714711	A	G	-0.3172	0.029266	0.02068	2.264e-27	35349	TRUE	reported	textfile	0.00331224	117.467
11241_8_ASL_ARLY	ASL	rs10950053	chr7	66848890	A	T	-0.1399	0.010587	0.18497	7.311e-40	35349	TRUE	reported	textfile	0.00491555	174.608
11241_8_ASL_ARLY	ASL	rs4753123	chr11	94075453	T	C	-0.0755	0.012225	0.13055	6.583e-10	35344	TRUE	reported	textfile	0.00107798	38.1392
11241_8_ASL_ARLY	ASL	rs3747207	chr22	43928975	A	G	0.0718	0.009779	0.22927	2.1e-13	35363	TRUE	reported	textfile	0.00152212	53.9058
11241_8_ASL_ARLY	ASL	rs137996846	chr7	53522215	A	T	-0.2396	0.032372	0.01689	1.346e-13	35330	TRUE	reported	textfile	0.00154817	54.7785
11241_8_ASL_ARLY	ASL	rs139112016	chr7	54418653	A	G	-0.3779	0.041437	0.01018	7.515e-20	35328	TRUE	reported	textfile	0.00234875	83.1673
11241_8_ASL_ARLY	ASL	rs143906171	chr7	55690973	G	A	-0.2958	0.035421	0.0147	6.764e-17	35330	TRUE	reported	textfile	0.00197004	69.7349
11241_8_ASL_ARLY	ASL	rs73134721	chr7	64614109	T	G	-0.3453	0.033332	0.01513	3.795e-25	35335	TRUE	reported	textfile	0.00302795	107.311
11241_8_ASL_ARLY	ASL	rs28601761	chr8	125487789	G	C	-0.0476	0.008337	0.42975	1.133e-08	35360	TRUE	reported	textfile	0.000921047	32.5964
11242_33_TGM1_TGM1	TGM1	rs572515	chr1	196677131	G	A	-0.0508	0.007987	0.3973	2.011e-10	35329	TRUE	reported	textfile	0.00114375	40.4516
11242_33_TGM1_TGM1	TGM1	rs974472	chr14	106120493	T	G	-0.0612	0.008003	0.43862	2.05e-14	34957	TRUE	reported	textfile	0.00167008	58.4753
11242_33_TGM1_TGM1	TGM1	rs601020	chr6	32605402	A	G	0.0531	0.008735	0.27605	1.211e-09	35430	TRUE	reported	textfile	0.00104193	36.9521
11243_90_ADGRF1_GPR110	ADGRF1	rs704	chr17	28367840	A	G	0.1466	0.008001	0.49189	5.385e-75	35351	TRUE	reported	textfile	0.00940747	335.703
11243_90_ADGRF1_GPR110	ADGRF1	rs142820745	chr17	33099255	A	G	-0.1308	0.023931	0.02926	4.612e-08	35365	TRUE	reported	textfile	0.000844021	29.8723
11243_90_ADGRF1_GPR110	ADGRF1	rs429358	chr19	44908684	C	T	0.1039	0.010667	0.17407	2.022e-22	35359	TRUE	reported	textfile	0.00267598	94.8685
11243_90_ADGRF1_GPR110	ADGRF1	rs35136575	chr19	44935906	G	C	-0.0715	0.00888	0.28501	8.141e-16	35359	TRUE	reported	textfile	0.00183017	64.8278
11243_90_ADGRF1_GPR110	ADGRF1	rs62269916	chr3	74348841	A	G	0.1273	0.021973	0.03471	6.896e-09	35334	TRUE	reported	textfile	0.000949015	33.5624
11243_90_ADGRF1_GPR110	ADGRF1	rs1355538	chr3	165787389	G	A	-0.062	0.008169	0.39847	3.212e-14	35329	TRUE	reported	textfile	0.00162782	57.5998
11247_20_NAGS_NAGS	NAGS	rs10922098	chr1	196695521	T	C	-0.1173	0.008092	0.40011	1.291e-47	35329	TRUE	reported	textfile	0.00591259	210.116
11247_20_NAGS_NAGS	NAGS	rs6445035	chr3	165762312	A	G	0.0723	0.010084	0.1904	7.503e-13	35330	TRUE	reported	textfile	0.0014529	51.4027
11247_20_NAGS_NAGS	NAGS	rs9501393	chr6	32007072	GGAG	CGAG	0.0878	0.010625	0.1548	1.418e-16	35431	TRUE	reported	textfile	0.00192359	68.2821
11247_20_NAGS_NAGS	NAGS	rs7774739	chr6	32041524	G	A	0.0713	0.011072	0.17585	1.196e-10	35428	TRUE	reported	textfile	0.00116916	41.467
11248_43_UROS_HEM4	UROS	rs12765966	chr10	125609040	T	C	-0.0677	0.009276	0.26825	2.919e-13	35358	TRUE	reported	textfile	0.00150423	53.2637
11248_43_UROS_HEM4	UROS	rs11244609	chr10	125691882	G	A	-0.0934	0.017086	0.06047	4.589e-08	35351	TRUE	reported	textfile	0.000844587	29.8805
11248_43_UROS_HEM4	UROS	rs1935451	chr10	125816857	A	G	-0.2956	0.013006	0.11027	2.33e-114	35365	TRUE	reported	textfile	0.0143963	516.531
11248_43_UROS_HEM4	UROS	rs6597746	chr10	126207193	A	G	-0.0703	0.011093	0.16283	2.337e-10	35366	TRUE	reported	textfile	0.00113432	40.1595
11248_43_UROS_HEM4	UROS	rs3811444	chr1	247876149	T	C	-0.0507	0.00871	0.34232	5.861e-09	35147	TRUE	reported	textfile	0.000963103	33.8809
11248_43_UROS_HEM4	UROS	rs57467915	chr2	219216694	A	G	0.3571	0.030889	0.01702	6.521e-31	35359	TRUE	reported	textfile	0.00376559	133.643
[truncated: 29,317 more rows]

## Sheet: Supplementary Table S2
Supplementary Table S2: Odds ratios and effect sizes for key Mendelian randomization findings.
exposure	outcome	nsnp	method	or	pval	or_lci95	or_uci95	OR (95% CI)
KCNAB2	Ischemic stroke	3	Inverse variance weighted	0.738792	0.0132	0.581471	0.938677	0.74 (0.58 to 0.94)
ENO2	Ischemic stroke	6	Inverse variance weighted	1.13553	0.0495	1.00026	1.2891	1.14 (1.00 to 1.29)
KCNIP3	Ischemic stroke	3	Inverse variance weighted	0.766152	0.0411	0.593341	0.989293	0.77 (0.59 to 0.99)
PCDH9	Ischemic stroke	18	Inverse variance weighted	0.945965	0.0241	0.901384	0.99275	0.95 (0.90 to 0.99)
PRR16	Ischemic stroke	4	Inverse variance weighted	0.820074	0.0331	0.683285	0.984248	0.82 (0.68 to 0.98)
HABP4	Ischemic stroke	6	Inverse variance weighted	0.908593	8.19e-05	0.866269	0.952984	0.91 (0.87 to 0.95)
A4GNT	Ischemic stroke	4	Inverse variance weighted	0.848937	0.0265	0.734598	0.981074	0.85 (0.73 to 0.98)
IL5	Ischemic stroke	3	Inverse variance weighted	0.803261	0.0463	0.647577	0.996374	0.80 (0.65 to 1.00)
N6AMT1	Ischemic stroke	3	Inverse variance weighted	1.50919	0.00638	1.12282	2.0285	1.51 (1.12 to 2.03)
TLR1	Ischemic stroke	5	Inverse variance weighted	0.78893	0.00327	0.673619	0.923981	0.79 (0.67 to 0.92)
TPMT	Ischemic stroke	11	Inverse variance weighted	1.13358	0.0318	1.01098	1.27105	1.13 (1.01 to 1.27)
PAPLN	Ischemic stroke	5	Inverse variance weighted	0.866263	0.0385	0.756152	0.992409	0.87 (0.76 to 0.99)
ALDH1A1	Ischemic stroke	2	Inverse variance weighted	0.852225	0.033	0.735721	0.987178	0.85 (0.74 to 0.99)
NT5C2	Ischemic stroke	4	Inverse variance weighted	1.16514	0.0409	1.00634	1.34901	1.17 (1.01 to 1.35)
NHEJ1	Ischemic stroke	4	Inverse variance weighted	1.39385	0.0201	1.05335	1.84441	1.39 (1.05 to 1.84)
KRT7	Ischemic stroke	10	Inverse variance weighted	0.92849	0.0335	0.867103	0.994224	0.93 (0.87 to 0.99)
CLINT1	Ischemic stroke	4	Inverse variance weighted	0.849158	0.0464	0.722957	0.997389	0.85 (0.72 to 1.00)
IGDCC3	Ischemic stroke	5	Inverse variance weighted	0.844216	0.0254	0.727684	0.979411	0.84 (0.73 to 0.98)
ARHGAP1	Ischemic stroke	4	Inverse variance weighted	1.3337	0.00182	1.11293	1.59827	1.33 (1.11 to 1.60)
GSTO1	Ischemic stroke	17	Inverse variance weighted	0.934595	0.00894	0.88838	0.983215	0.93 (0.89 to 0.98)
ITPKC	Ischemic stroke	3	Inverse variance weighted	0.767694	0.0108	0.626435	0.940806	0.77 (0.63 to 0.94)
HOMER2	Ischemic stroke	12	Inverse variance weighted	0.955461	0.0366	0.915494	0.997173	0.96 (0.92 to 1.00)
RBM3	Ischemic stroke	5	Inverse variance weighted	1.12466	0.0161	1.02208	1.23754	1.12 (1.02 to 1.24)
PIWIL1	Ischemic stroke	3	Inverse variance weighted	0.761226	0.0479	0.58092	0.997494	0.76 (0.58 to 1.00)
STX10	Ischemic stroke	2	Inverse variance weighted	1.20611	0.00896	1.04797	1.38812	1.21 (1.05 to 1.39)
TMEM237	Ischemic stroke	2	Inverse variance weighted	0.723038	0.0467	0.525233	0.995338	0.72 (0.53 to 1.00)
BECN1	Ischemic stroke	7	Inverse variance weighted	0.872675	0.0423	0.765168	0.995287	0.87 (0.77 to 1.00)
SLC6A16	Ischemic stroke	4	Inverse variance weighted	0.816364	0.0238	0.684702	0.973344	0.82 (0.68 to 0.97)
SHANK3	Ischemic stroke	12	Inverse variance weighted	1.04993	0.0281	1.00524	1.09661	1.05 (1.01 to 1.10)
WNT5A	Ischemic stroke	20	Inverse variance weighted	1.05803	0.0305	1.00531	1.11351	1.06 (1.01 to 1.11)
F8	Ischemic stroke	17	Inverse variance weighted	1.05343	0.00466	1.01613	1.09211	1.05 (1.02 to 1.09)
SWAP70	Ischemic stroke	10	Inverse variance weighted	0.881299	0.0139	0.796888	0.974652	0.88 (0.80 to 0.97)
SLC5A8	Ischemic stroke	26	Inverse variance weighted	1.0873	0.00289	1.02905	1.14885	1.09 (1.03 to 1.15)
MCF2L	Ischemic stroke	5	Inverse variance weighted	1.08098	0.038	1.00432	1.16349	1.08 (1.00 to 1.16)
NUDT12	Ischemic stroke	6	Inverse variance weighted	1.08074	0.019	1.01286	1.15317	1.08 (1.01 to 1.15)
DHX58	Ischemic stroke	7	Inverse variance weighted	0.921814	0.0327	0.855445	0.993333	0.92 (0.86 to 0.99)
MED4	Ischemic stroke	6	Inverse variance weighted	1.1076	0.0186	1.0172	1.20603	1.11 (1.02 to 1.21)
C1QC	Ischemic stroke	16	Inverse variance weighted	0.952285	0.0135	0.916049	0.989955	0.95 (0.92 to 0.99)
THBS2	Ischemic stroke	3	Inverse variance weighted	0.632773	0.000127	0.500698	0.799687	0.63 (0.50 to 0.80)
DOK2	Ischemic stroke	4	Inverse variance weighted	1.53658	0.000509	1.20602	1.95773	1.54 (1.21 to 1.96)
SRXN1	Ischemic stroke	6	Inverse variance weighted	1.1148	0.00892	1.0276	1.2094	1.11 (1.03 to 1.21)
DIDO1	Ischemic stroke	3	Inverse variance weighted	0.772744	0.0207	0.621099	0.961413	0.77 (0.62 to 0.96)
PRC1	Ischemic stroke	3	Inverse variance weighted	0.81056	0.0306	0.670024	0.980574	0.81 (0.67 to 0.98)
BRD2	Ischemic stroke	4	Inverse variance weighted	0.8374	0.0422	0.705613	0.993801	0.84 (0.71 to 0.99)
UNC5B	Ischemic stroke	9	Inverse variance weighted	1.08308	0.0198	1.01275	1.15829	1.08 (1.01 to 1.16)
MAPK10	Ischemic stroke	5	Inverse variance weighted	1.31954	0.0298	1.02745	1.69468	1.32 (1.03 to 1.69)
OTC	Ischemic stroke	10	Inverse variance weighted	0.904506	0.0302	0.826016	0.990454	0.90 (0.83 to 0.99)
OTOR	Ischemic stroke	8	Inverse variance weighted	1.05366	0.0163	1.00966	1.09959	1.05 (1.01 to 1.10)
ANPEP	Ischemic stroke	2	Inverse variance weighted	0.731109	0.0254	0.55552	0.962199	0.73 (0.56 to 0.96)
CNN1	Ischemic stroke	18	Inverse variance weighted	0.914651	0.0282	0.844602	0.990508	0.91 (0.84 to 0.99)
LILRB3	Ischemic stroke	7	Inverse variance weighted	1.04115	0.0401	1.00183	1.08202	1.04 (1.00 to 1.08)
PLA2G2D	Ischemic stroke	3	Inverse variance weighted	0.757135	0.0246	0.593984	0.965099	0.76 (0.59 to 0.97)
DSG3	Ischemic stroke	6	Inverse variance weighted	1.2764	6.61e-05	1.1322	1.43896	1.28 (1.13 to 1.44)
RSPO1	Ischemic stroke	6	Inverse variance weighted	1.07021	0.0398	1.00315	1.14174	1.07 (1.00 to 1.14)
IL26	Ischemic stroke	21	Inverse variance weighted	1.02755	0.0434	1.00081	1.05501	1.03 (1.00 to 1.06)
ENGASE	Ischemic stroke	10	Inverse variance weighted	1.07943	0.000796	1.03228	1.12874	1.08 (1.03 to 1.13)
RCN3	Ischemic stroke	6	Inverse variance weighted	0.886299	0.0466	0.78695	0.998191	0.89 (0.79 to 1.00)
PPBP	Ischemic stroke	3	Inverse variance weighted	1.31618	0.0459	1.00501	1.72369	1.32 (1.01 to 1.72)
BDH2	Ischemic stroke	5	Inverse variance weighted	1.10975	0.0106	1.02455	1.20204	1.11 (1.02 to 1.20)
CSNK1G2	Ischemic stroke	2	Inverse variance weighted	0.649209	0.0167	0.455799	0.924689	0.65 (0.46 to 0.92)
EGFL6	Ischemic stroke	8	Inverse variance weighted	1.09942	0.0448	1.00219	1.20607	1.10 (1.00 to 1.21)
GABARAP	Ischemic stroke	3	Inverse variance weighted	1.23688	0.0271	1.02441	1.49341	1.24 (1.02 to 1.49)
CRYBB1	Ischemic stroke	7	Inverse variance weighted	1.12026	0.00942	1.02823	1.22054	1.12 (1.03 to 1.22)
RAB32	Ischemic stroke	3	Inverse variance weighted	1.59122	0.00278	1.17362	2.1574	1.59 (1.17 to 2.16)
DYNLRB2	Ischemic stroke	3	Inverse variance weighted	0.756868	0.0368	0.582689	0.983112	0.76 (0.58 to 0.98)
THG1L	Ischemic stroke	6	Inverse variance weighted	0.940044	0.0445	0.885034	0.998472	0.94 (0.89 to 1.00)
CCDC25	Ischemic stroke	4	Inverse variance weighted	0.806294	0.0218	0.670796	0.969163	0.81 (0.67 to 0.97)
CRIP1	Ischemic stroke	18	Inverse variance weighted	1.06989	0.0105	1.01593	1.12671	1.07 (1.02 to 1.13)
PSMB4	Ischemic stroke	6	Inverse variance weighted	1.08134	0.00635	1.02228	1.1438	1.08 (1.02 to 1.14)
AMPD2	Ischemic stroke	2	Inverse variance weighted	1.49353	0.042	1.01466	2.19841	1.49 (1.01 to 2.20)
SERPINB13	Ischemic stroke	9	Inverse variance weighted	1.11103	0.0319	1.00917	1.22318	1.11 (1.01 to 1.22)
UBE2D2	Ischemic stroke	6	Inverse variance weighted	1.09818	0.0491	1.00036	1.20558	1.10 (1.00 to 1.21)
GBP2	Ischemic stroke	7	Inverse variance weighted	1.14689	0.00291	1.04792	1.2552	1.15 (1.05 to 1.26)
EXOSC8	Ischemic stroke	2	Inverse variance weighted	0.836899	0.0452	0.703091	0.996172	0.84 (0.70 to 1.00)
PSMA5	Ischemic stroke	13	Inverse variance weighted	1.07854	0.0134	1.01578	1.14518	1.08 (1.02 to 1.15)
PSMB9	Ischemic stroke	7	Inverse variance weighted	1.08092	0.00789	1.02062	1.14479	1.08 (1.02 to 1.14)
TK2	Ischemic stroke	2	Inverse variance weighted	1.27767	0.0218	1.03623	1.57537	1.28 (1.04 to 1.58)
HOMER1	Ischemic stroke	14	Inverse variance weighted	0.958206	0.0395	0.920034	0.997961	0.96 (0.92 to 1.00)
PFDN1	Ischemic stroke	3	Inverse variance weighted	0.773455	0.00675	0.642263	0.931446	0.77 (0.64 to 0.93)
PEF1	Ischemic stroke	28	Inverse variance weighted	1.05295	0.00118	1.02064	1.08629	1.05 (1.02 to 1.09)
EBAG9	Ischemic stroke	11	Inverse variance weighted	1.10442	0.0151	1.01942	1.1965	1.10 (1.02 to 1.20)
HIPK3	Ischemic stroke	2	Inverse variance weighted	0.733725	0.0396	0.54637	0.985327	0.73 (0.55 to 0.99)
CDH12	Ischemic stroke	5	Inverse variance weighted	0.846127	0.0489	0.716521	0.999176	0.85 (0.72 to 1.00)
CEBPG	Ischemic stroke	5	Inverse variance weighted	0.813559	0.00806	0.698398	0.947709	0.81 (0.70 to 0.95)
KNG1	Ischemic stroke	13	Inverse variance weighted	1.04584	0.0366	1.0028	1.09073	1.05 (1.00 to 1.09)
F11	Ischemic stroke	12	Inverse variance weighted	1.06359	0.00169	1.02344	1.10531	1.06 (1.02 to 1.11)
GFRA2	Ischemic stroke	18	Inverse variance weighted	1.08053	0.0411	1.00312	1.16391	1.08 (1.00 to 1.16)
CCL21	Ischemic stroke	26	Inverse variance weighted	1.07835	0.0162	1.01402	1.14677	1.08 (1.01 to 1.15)
IL12RB1	Ischemic stroke	4	Inverse variance weighted	0.879511	0.026	0.785483	0.984796	0.88 (0.79 to 0.98)
ANGPT1	Ischemic stroke	7	Inverse variance weighted	1.19903	0.0482	1.00141	1.43565	1.20 (1.00 to 1.44)
BCAM	Ischemic stroke	21	Inverse variance weighted	1.04273	0.0489	1.0002	1.08707	1.04 (1.00 to 1.09)
MDK	Ischemic stroke	9	Inverse variance weighted	1.38971	0.00703	1.09395	1.76544	1.39 (1.09 to 1.77)
SERPINE1	Ischemic stroke	7	Inverse variance weighted	1.20119	0.0499	1.00006	1.44277	1.20 (1.00 to 1.44)
CYP3A4	Ischemic stroke	12	Inverse variance weighted	1.13355	0.00325	1.04277	1.23222	1.13 (1.04 to 1.23)
CFP	Ischemic stroke	5	Inverse variance weighted	0.884773	0.0389	0.787726	0.993776	0.88 (0.79 to 0.99)
VCAM1	Ischemic stroke	11	Inverse variance weighted	1.20174	0.0403	1.0082	1.43243	1.20 (1.01 to 1.43)
EDAR	Ischemic stroke	22	Inverse variance weighted	0.939162	0.0386	0.88492	0.996729	0.94 (0.88 to 1.00)
LGALS4	Ischemic stroke	3	Inverse variance weighted	0.70565	0.0399	0.506013	0.98405	0.71 (0.51 to 0.98)
PDCD1LG2	Ischemic stroke	5	Inverse variance weighted	1.12903	0.00866	1.03123	1.2361	1.13 (1.03 to 1.24)
SERPINF2	Ischemic stroke	5	Inverse variance weighted	0.89268	0.0211	0.810567	0.983111	0.89 (0.81 to 0.98)
IL18BP	Ischemic stroke	6	Inverse variance weighted	1.30393	0.00701	1.07516	1.58138	1.30 (1.08 to 1.58)
HAPLN1	Ischemic stroke	7	Inverse variance weighted	0.896938	0.0435	0.807041	0.996848	0.90 (0.81 to 1.00)
SFRP1	Ischemic stroke	10	Inverse variance weighted	0.928895	0.016	0.874805	0.986329	0.93 (0.87 to 0.99)
CA6	Ischemic stroke	17	Inverse variance weighted	1.05926	0.00932	1.01427	1.10624	1.06 (1.01 to 1.11)
EPHA3	Ischemic stroke	3	Inverse variance weighted	0.707634	0.0166	0.533193	0.939146	0.71 (0.53 to 0.94)
THBS1	Ischemic stroke	7	Inverse variance weighted	1.24413	0.00525	1.06721	1.45037	1.24 (1.07 to 1.45)
CASP3	Ischemic stroke	6	Inverse variance weighted	1.22631	0.0473	1.00241	1.50023	1.23 (1.00 to 1.50)
KLKB1	Ischemic stroke	10	Inverse variance weighted	1.04768	0.0133	1.00975	1.08704	1.05 (1.01 to 1.09)
CFH	Ischemic stroke	3	Inverse variance weighted	0.936766	0.0468	0.878332	0.999087	0.94 (0.88 to 1.00)
AKR7A2	Ischemic stroke	6	Inverse variance weighted	1.23815	0.00143	1.08581	1.41187	1.24 (1.09 to 1.41)
P4HB	Ischemic stroke	5	Inverse variance weighted	0.81009	0.00734	0.694496	0.944924	0.81 (0.69 to 0.94)
FUT3	Ischemic stroke	11	Inverse variance weighted	0.938774	0.000475	0.90609	0.972637	0.94 (0.91 to 0.97)
CSF3	Ischemic stroke	8	Inverse variance weighted	1.07247	0.00629	1.01997	1.12767	1.07 (1.02 to 1.13)
ANG	Ischemic stroke	9	Inverse variance weighted	1.05603	0.0135	1.01132	1.10272	1.06 (1.01 to 1.10)
AMH	Ischemic stroke	8	Inverse variance weighted	0.928315	0.0412	0.864347	0.997018	0.93 (0.86 to 1.00)
MSN	Ischemic stroke	2	Inverse variance weighted	0.828314	0.0268	0.701151	0.97854	0.83 (0.70 to 0.98)
PLA2G7	Ischemic stroke	34	Inverse variance weighted	1.05782	0.0223	1.00805	1.11005	1.06 (1.01 to 1.11)
NOTCH3	Ischemic stroke	11	Inverse variance weighted	1.11464	0.0155	1.02088	1.217	1.11 (1.02 to 1.22)
ROBO2	Ischemic stroke	8	Inverse variance weighted	0.879896	0.0253	0.786592	0.984268	0.88 (0.79 to 0.98)
CD86	Ischemic stroke	6	Inverse variance weighted	1.31383	0.0329	1.0224	1.68832	1.31 (1.02 to 1.69)
TNFRSF21	Ischemic stroke	12	Inverse variance weighted	1.09063	0.0402	1.00389	1.18487	1.09 (1.00 to 1.18)
TNNI2	Ischemic stroke	8	Inverse variance weighted	1.16477	0.0154	1.02958	1.31771	1.16 (1.03 to 1.32)
FAM171A1	Ischemic stroke	4	Inverse variance weighted	0.803216	0.02	0.667769	0.966136	0.80 (0.67 to 0.97)
PRCP	Ischemic stroke	17	Inverse variance weighted	1.05556	0.0315	1.0048	1.10887	1.06 (1.00 to 1.11)
GALNT2	Ischemic stroke	3	Inverse variance weighted	0.811337	0.0412	0.663786	0.991687	0.81 (0.66 to 0.99)
ERP44	Ischemic stroke	6	Inverse variance weighted	1.24031	0.0208	1.03336	1.48871	1.24 (1.03 to 1.49)
CGB2	Ischemic stroke	4	Inverse variance weighted	1.35711	0.000352	1.14785	1.60451	1.36 (1.15 to 1.60)
PSG2	Ischemic stroke	5	Inverse variance weighted	0.891098	0.0416	0.797529	0.995645	0.89 (0.80 to 1.00)
MMP19	Ischemic stroke	10	Inverse variance weighted	1.08208	0.00498	1.02411	1.14333	1.08 (1.02 to 1.14)
MGP	Ischemic stroke	8	Inverse variance weighted	0.944728	0.0385	0.895198	0.997	0.94 (0.90 to 1.00)
STOML2	Ischemic stroke	7	Inverse variance weighted	1.08349	0.00261	1.02837	1.14156	1.08 (1.03 to 1.14)
APCDD1	Ischemic stroke	3	Inverse variance weighted	0.83882	0.0484	0.704483	0.998774	0.84 (0.70 to 1.00)
PLOD2	Ischemic stroke	5	Inverse variance weighted	0.802243	0.0233	0.663159	0.970496	0.80 (0.66 to 0.97)
KAZALD1	Ischemic stroke	15	Inverse variance weighted	1.08282	0.00383	1.02597	1.14282	1.08 (1.03 to 1.14)
H6PD	Ischemic stroke	24	Inverse variance weighted	1.04458	0.0353	1.00301	1.08788	1.04 (1.00 to 1.09)
MGAT4C	Ischemic stroke	3	Inverse variance weighted	0.734803	0.034	0.552627	0.977034	0.73 (0.55 to 0.98)
UNC5B	Ischemic stroke	6	Inverse variance weighted	1.1265	0.0177	1.02091	1.24301	1.13 (1.02 to 1.24)
KNG1	Ischemic stroke	5	Inverse variance weighted	0.919152	0.00383	0.868099	0.973208	0.92 (0.87 to 0.97)
EXOSC1	Ischemic stroke	6	Inverse variance weighted	0.867176	0.0368	0.758613	0.991276	0.87 (0.76 to 0.99)
CDH7	Ischemic stroke	18	Inverse variance weighted	1.05226	0.0276	1.00564	1.10105	1.05 (1.01 to 1.10)
B3GNT2	Ischemic stroke	15	Inverse variance weighted	1.05084	0.0282	1.00531	1.09844	1.05 (1.01 to 1.10)
MRPL32	Ischemic stroke	2	Inverse variance weighted	0.720907	0.0393	0.528089	0.984128	0.72 (0.53 to 0.98)
FTMT	Ischemic stroke	11	Inverse variance weighted	0.913209	0.000337	0.868988	0.95968	0.91 (0.87 to 0.96)
CD3E	Ischemic stroke	19	Inverse variance weighted	1.06179	0.0168	1.01085	1.11529	1.06 (1.01 to 1.12)
PLD5	Ischemic stroke	2	Inverse variance weighted	0.648343	0.0104	0.465504	0.902996	0.65 (0.47 to 0.90)
ITM2B	Ischemic stroke	22	Inverse variance weighted	1.06803	0.013	1.01396	1.12499	1.07 (1.01 to 1.12)
TNFRSF11B	Ischemic stroke	15	Inverse variance weighted	0.900381	0.00187	0.842751	0.961952	0.90 (0.84 to 0.96)
HYAL1	Ischemic stroke	6	Inverse variance weighted	1.18255	0.0128	1.03627	1.34949	1.18 (1.04 to 1.35)
CHGA	Ischemic stroke	10	Inverse variance weighted	1.07069	0.0192	1.01118	1.1337	1.07 (1.01 to 1.13)
ERMAP	Ischemic stroke	3	Inverse variance weighted	1.16775	0.0345	1.01139	1.34829	1.17 (1.01 to 1.35)
TFRC	Ischemic stroke	15	Inverse variance weighted	1.05877	0.0197	1.00914	1.11084	1.06 (1.01 to 1.11)
CILP2	Ischemic stroke	4	Inverse variance weighted	0.732822	0.015	0.570448	0.941416	0.73 (0.57 to 0.94)
COX6C	Ischemic stroke	15	Inverse variance weighted	1.05687	0.0346	1.00402	1.1125	1.06 (1.00 to 1.11)
KCNMB3	Ischemic stroke	17	Inverse variance weighted	1.07208	0.0432	1.00213	1.14691	1.07 (1.00 to 1.15)
NRXN1	Ischemic stroke	19	Inverse variance weighted	1.0252	0.048	1.00022	1.05081	1.03 (1.00 to 1.05)
TOR1AIP1	Ischemic stroke	17	Inverse variance weighted	1.06955	0.0134	1.01403	1.12811	1.07 (1.01 to 1.13)
PENK	Ischemic stroke	13	Inverse variance weighted	1.08455	0.00849	1.02094	1.15212	1.08 (1.02 to 1.15)
NHLRC3	Ischemic stroke	5	Inverse variance weighted	1.09961	0.0398	1.00446	1.20379	1.10 (1.00 to 1.20)
ANGPTL1	Ischemic stroke	8	Inverse variance weighted	0.907477	0.0215	0.835402	0.98577	0.91 (0.84 to 0.99)
C5orf46	Ischemic stroke	7	Inverse variance weighted	1.17711	0.0317	1.01439	1.36593	1.18 (1.01 to 1.37)
SLC26A5	Ischemic stroke	3	Inverse variance weighted	0.606887	0.021	0.397076	0.927561	0.61 (0.40 to 0.93)
TWSG1	Ischemic stroke	5	Inverse variance weighted	1.18448	0.0238	1.0227	1.37184	1.18 (1.02 to 1.37)
CRISP2	Ischemic stroke	32	Inverse variance weighted	1.06041	0.00949	1.01444	1.10847	1.06 (1.01 to 1.11)
B3GNT8	Ischemic stroke	18	Inverse variance weighted	0.954381	0.0398	0.912824	0.99783	0.95 (0.91 to 1.00)
IL2RB	Ischemic stroke	14	Inverse variance weighted	1.12629	0.0153	1.02308	1.23991	1.13 (1.02 to 1.24)
BIN1	Ischemic stroke	5	Inverse variance weighted	0.841264	0.00891	0.739054	0.95761	0.84 (0.74 to 0.96)
BRSK2	Ischemic stroke	8	Inverse variance weighted	0.903133	0.0194	0.829202	0.983656	0.90 (0.83 to 0.98)
ARHGAP1	Ischemic stroke	3	Inverse variance weighted	1.44319	2.02e-06	1.24053	1.67896	1.44 (1.24 to 1.68)
VAV3	Ischemic stroke	5	Inverse variance weighted	0.907915	0.049	0.824653	0.999582	0.91 (0.82 to 1.00)
ALDH1A3	Ischemic stroke	6	Inverse variance weighted	1.22506	0.00689	1.05735	1.41938	1.23 (1.06 to 1.42)
ACTN2	Ischemic stroke	11	Inverse variance weighted	1.11242	0.0426	1.00355	1.2331	1.11 (1.00 to 1.23)
FBP2	Ischemic stroke	6	Inverse variance weighted	0.925981	0.0462	0.85855	0.998708	0.93 (0.86 to 1.00)
KIF1C	Ischemic stroke	2	Inverse variance weighted	0.617557	0.0327	0.396766	0.961214	0.62 (0.40 to 0.96)
SLC22A16	Ischemic stroke	16	Inverse variance weighted	1.05848	0.0252	1.00708	1.11249	1.06 (1.01 to 1.11)

## Sheet: Supplementary Table S3
Supplementary Table S3: Information on SNPs independently associated with circulating protein exposure factors (TOP 10).
SNP	effect_allele.exposure	other_allele.exposure	Id.exposure	exposure	Chr.exposure	Pos.exposure	Se.exposure	pval.exposure	samplesize.exposure	mr_keep.exposure	action	SNP_index	r2	F
rs576123	T	C	15476_6_REG3G_REG3G	REG3G	chr9	133268896	0.01	1.81e-21	35371	TRUE	2	1	0	90.54
rs9268581	A	G	2652_15_PLAUR_suPAR	PLAUR	chr6	32429153	0.01	1.14e-08	35439	TRUE	2	1	0	32.59
rs17879496	T	C	13666_222_CA10_Carbonic_Anhydrase_X	CA10	chr6	29944936	0.01	5.69e-31	35445	TRUE	2	1	0	133.91
rs145433937	G	A	18392_19_MAT2B_MAT2B	MAT2B	chr17	59868859	0.04	6.59e-28	35370	TRUE	2	1	0	119.91
rs145433937	G	A	6997_32_RAB26_RAB26	RAB26	chr17	59868859	0.04	2.01e-63	35370	TRUE	2	1	0.01	282.6
rs145433937	G	A	2580_83_MPO_Myeloperoxidase	MPO	chr17	59868859	0.04	1.02e-90	35370	TRUE	2	1	0.01	407.93
rs34097845	T	C	2580_83_MPO_Myeloperoxidase	MPO	chr17	58281068	0.02	2.49e-177	35369	TRUE	2	1	0.02	806.06
rs145433937	G	A	2860_19_KPNA2_Karyopherin_a2	KPNA2	chr17	59868859	0.04	1.63e-70	35370	TRUE	2	1	0.01	315.16
rs185319710	A	G	16915_153_SEMA4A_SEM4A	SEMA4A	chr6	32453239	0.04	1.47e-17	35439	TRUE	2	1	0	72.75
rs11244038	C	G	16613_3_CDH17_CAD17	CDH17	chr9	133220383	0.02	1e-200	35369	TRUE	2	1	0.03	1032.46

## Sheet: Supplementary Table S4
Table S4: Evaluation of MR analysis results for valid IVs using multiple methods (TOP 10).
id.exposure	exposure	outcome	method	nsnp	pval	or	95% CI
10000_28_CRYBB2_CRBB2	CRYBB2	Ischemic stroke	MR Egger	4	0.45	0.743	0.40, 1.39
10000_28_CRYBB2_CRBB2	CRYBB2	Ischemic stroke	Weighted median	4	0.914	1.013	0.81, 1.27
10000_28_CRYBB2_CRBB2	CRYBB2	Ischemic stroke	Inverse variance weighted	4	0.912	0.99	0.82, 1.19
10000_28_CRYBB2_CRBB2	CRYBB2	Ischemic stroke	Simple mode	4	0.954	1.01	0.74, 1.37
10000_28_CRYBB2_CRBB2	CRYBB2	Ischemic stroke	Weighted mode	4	0.529	0.903	0.68, 1.20
10001_7_RAF1_c_Raf	RAF1	Ischemic stroke	MR Egger	4	0.184	2.248	1.01, 4.98
10001_7_RAF1_c_Raf	RAF1	Ischemic stroke	Weighted median	4	0.946	1.008	0.79, 1.28
10001_7_RAF1_c_Raf	RAF1	Ischemic stroke	Inverse variance weighted	4	0.697	0.945	0.71, 1.25
10001_7_RAF1_c_Raf	RAF1	Ischemic stroke	Simple mode	4	0.28	0.737	0.47, 1.16
10001_7_RAF1_c_Raf	RAF1	Ischemic stroke	Weighted mode	4	0.725	1.053	0.81, 1.37

## Sheet: Supplementary Table S5
Table S5: Horizontal pleiotropy test (TOP 10).
id.exposure	id.outcome	outcome	exposure	egger_intercept	se	pval
10015_119_KCNAB2_KCAB2	ebi-a-GCST90018864	Ischemic stroke	KCNAB2	-0.025	0.027	0.529
10074_128_BRD2_BRD2	ebi-a-GCST90018864	Ischemic stroke	BRD2	-0.063	0.046	0.402
10339_48_ENO2_NSE	ebi-a-GCST90018864	Ischemic stroke	ENO2	-0.003	0.024	0.901
10513_13_KCNIP3_CSEN	ebi-a-GCST90018864	Ischemic stroke	KCNIP3	0.01	0.118	0.946
10558_26_PCDH9_PCDH9	ebi-a-GCST90018864	Ischemic stroke	PCDH9	-0.003	0.005	0.587
10606_34_TOR1AIP1_TOIP1	ebi-a-GCST90018864	Ischemic stroke	TOR1AIP1	-0.013	0.016	0.477
10621_26_PRR16_PRR16	ebi-a-GCST90018864	Ischemic stroke	PRR16	-0.011	0.029	0.742
10815_2_HABP4_HABP4	ebi-a-GCST90018864	Ischemic stroke	HABP4	-0.01	0.009	0.347
10835_25_A4GNT_A4GCT	ebi-a-GCST90018864	Ischemic stroke	A4GNT	-0.025	0.016	0.254
11071_1_IL5_IL_5	ebi-a-GCST90018864	Ischemic stroke	IL5	0.036	0.054	0.628

## Sheet: Supplementary Table S6
Table S6: Heterogeneity test analysis (TOP 10).
id.exposure	id.outcome	outcome	exposure	method	Q
10015_119_KCNAB2_KCAB2	ebi-a-GCST90018864	Ischemic stroke	KCNAB2	MR Egger	0.702
10015_119_KCNAB2_KCAB2	ebi-a-GCST90018864	Ischemic stroke	KCNAB2	Inverse variance weighted	1.536
10074_128_BRD2_BRD2	ebi-a-GCST90018864	Ischemic stroke	BRD2	MR Egger	0.203
10074_128_BRD2_BRD2	ebi-a-GCST90018864	Ischemic stroke	BRD2	Inverse variance weighted	2.072
10339_48_ENO2_NSE	ebi-a-GCST90018864	Ischemic stroke	ENO2	MR Egger	13.508
10339_48_ENO2_NSE	ebi-a-GCST90018864	Ischemic stroke	ENO2	Inverse variance weighted	13.567
10513_13_KCNIP3_CSEN	ebi-a-GCST90018864	Ischemic stroke	KCNIP3	MR Egger	0.168
10513_13_KCNIP3_CSEN	ebi-a-GCST90018864	Ischemic stroke	KCNIP3	Inverse variance weighted	0.176
10558_26_PCDH9_PCDH9	ebi-a-GCST90018864	Ischemic stroke	PCDH9	MR Egger	8.263
10558_26_PCDH9_PCDH9	ebi-a-GCST90018864	Ischemic stroke	PCDH9	Inverse variance weighted	8.57

## Sheet: Supplementary Table S7
Table S7: Steiger directionality test (TOP 10).
id.exposure	id.outcome	exposure	outcome	snp_r2.exposure	snp_r2.outcome	correct_causal_direction	steiger_pval
10015_119_KCNAB2_KCAB2	ebi-a-GCST90018864	KCNAB2	Ischemic stroke	0.004	0	TRUE	0
10074_128_BRD2_BRD2	ebi-a-GCST90018864	BRD2	Ischemic stroke	0.006	0	TRUE	0
10339_48_ENO2_NSE	ebi-a-GCST90018864	ENO2	Ischemic stroke	0.019	0	TRUE	0
10513_13_KCNIP3_CSEN	ebi-a-GCST90018864	KCNIP3	Ischemic stroke	0.004	0	TRUE	0
10558_26_PCDH9_PCDH9	ebi-a-GCST90018864	PCDH9	Ischemic stroke	0.053	0	TRUE	0
10606_34_TOR1AIP1_TOIP1	ebi-a-GCST90018864	TOR1AIP1	Ischemic stroke	0.018	0	TRUE	0
10621_26_PRR16_PRR16	ebi-a-GCST90018864	PRR16	Ischemic stroke	0.008	0	TRUE	0
10815_2_HABP4_HABP4	ebi-a-GCST90018864	HABP4	Ischemic stroke	0.034	0	TRUE	0
10835_25_A4GNT_A4GCT	ebi-a-GCST90018864	A4GNT	Ischemic stroke	0.009	0	TRUE	0
11071_1_IL5_IL_5	ebi-a-GCST90018864	IL5	Ischemic stroke	0.004	0	TRUE	0
